# Supplementary material for: Mapping functions for the PHQ-9 and GAD-7 to generate EQ-5D-3L for economic evaluation
Source: Eur J Health Econ. 2024 Apr 25;26(1):63–70. doi: 10.1007/s10198-024-01692-0 (PMC11743390; doi:10.1007/s10198-024-01692-0)
Supplement: Supplementary file 2 — (XLSX 1728 KB) [file 10198_2024_1692_MOESM2_ESM.xlsx]

## Sheet: PHQ9 GAD7 AGE
phq9	gad7	age	eq5d3l_pred
0	0	18	0.963941
0	0	19	0.963057
0	0	20	0.962132
0	0	21	0.961164
0	0	22	0.960152
0	0	23	0.959093
0	0	24	0.957986
0	0	25	0.956828
0	0	26	0.955617
0	0	27	0.95435
0	0	28	0.953026
0	0	29	0.951642
0	0	30	0.950196
0	0	31	0.948685
0	0	32	0.947107
0	0	33	0.945459
0	0	34	0.94374
0	0	35	0.941945
0	0	36	0.940074
0	0	37	0.938124
0	0	38	0.936092
0	0	39	0.933975
0	0	40	0.931773
0	0	41	0.929482
0	0	42	0.9271
0	0	43	0.924625
0	0	44	0.922056
0	0	45	0.91939
0	0	46	0.916626
0	0	47	0.913762
0	0	48	0.910797
0	0	49	0.90773
0	0	50	0.90456
0	0	51	0.901286
0	0	52	0.897908
0	0	53	0.894424
0	0	54	0.890837
0	0	55	0.887144
0	0	56	0.883348
0	0	57	0.879449
0	0	58	0.875447
0	0	59	0.871345
0	0	60	0.867143
0	0	61	0.862845
0	0	62	0.858451
0	0	63	0.853965
0	0	64	0.849389
0	0	65	0.844726
0	0	66	0.839979
0	0	67	0.835152
0	0	68	0.830249
0	0	69	0.825274
0	0	70	0.820229
0	0	71	0.815121
0	0	72	0.809953
0	0	73	0.804729
0	0	74	0.799455
0	0	75	0.794134
0	0	76	0.788771
0	0	77	0.783372
0	0	78	0.77794
0	0	79	0.772481
0	0	80	0.766998
0	0	81	0.761497
0	0	82	0.755981
0	0	83	0.750456
0	0	84	0.744924
0	0	85	0.739391
0	0	86	0.733859
0	0	87	0.728332
0	0	88	0.722815
0	0	89	0.717309
0	0	90	0.711819
0	0	91	0.706346
0	0	92	0.700894
0	0	93	0.695464
0	0	94	0.69006
0	0	95	0.684683
0	0	96	0.679334
0	0	97	0.674015
0	0	98	0.668728
0	0	99	0.663473
0	1	18	0.960218
0	1	19	0.959265
0	1	20	0.958269
0	1	21	0.957228
0	1	22	0.95614
0	1	23	0.955003
0	1	24	0.953815
0	1	25	0.952574
0	1	26	0.951277
0	1	27	0.949923
0	1	28	0.948508
0	1	29	0.947031
0	1	30	0.945489
0	1	31	0.943879
0	1	32	0.9422
0	1	33	0.940449
0	1	34	0.938623
0	1	35	0.936721
0	1	36	0.934739
0	1	37	0.932675
0	1	38	0.930527
0	1	39	0.928293
0	1	40	0.925971
0	1	41	0.923558
0	1	42	0.921053
0	1	43	0.918454
0	1	44	0.915759
0	1	45	0.912965
0	1	46	0.910073
0	1	47	0.907081
0	1	48	0.903987
0	1	49	0.900791
0	1	50	0.897491
0	1	51	0.894089
0	1	52	0.890582
0	1	53	0.886973
0	1	54	0.883259
0	1	55	0.879444
0	1	56	0.875526
0	1	57	0.871507
0	1	58	0.86739
0	1	59	0.863174
0	1	60	0.858863
0	1	61	0.854459
0	1	62	0.849963
0	1	63	0.84538
0	1	64	0.840711
0	1	65	0.83596
0	1	66	0.831131
0	1	67	0.826227
0	1	68	0.821252
0	1	69	0.81621
0	1	70	0.811106
0	1	71	0.805943
0	1	72	0.800726
0	1	73	0.79546
0	1	74	0.790149
0	1	75	0.784797
0	1	76	0.779409
0	1	77	0.77399
0	1	78	0.768545
0	1	79	0.763077
0	1	80	0.757591
0	1	81	0.752091
0	1	82	0.746581
0	1	83	0.741066
0	1	84	0.735549
0	1	85	0.730034
0	1	86	0.724525
0	1	87	0.719024
0	1	88	0.713535
0	1	89	0.70806
0	1	90	0.702603
0	1	91	0.697166
0	1	92	0.69175
0	1	93	0.686359
0	1	94	0.680994
0	1	95	0.675657
0	1	96	0.670349
0	1	97	0.665071
0	1	98	0.659825
0	1	99	0.654611
0	2	18	0.955563
0	2	19	0.954536
0	2	20	0.953464
0	2	21	0.952345
0	2	22	0.951177
0	2	23	0.949958
0	2	24	0.948686
0	2	25	0.947359
0	2	26	0.945973
0	2	27	0.944528
0	2	28	0.94302
0	2	29	0.941447
0	2	30	0.939807
0	2	31	0.938098
0	2	32	0.936317
0	2	33	0.934462
0	2	34	0.93253
0	2	35	0.930519
0	2	36	0.928427
0	2	37	0.926251
0	2	38	0.92399
0	2	39	0.921641
0	2	40	0.919203
0	2	41	0.916672
0	2	42	0.914048
0	2	43	0.911329
0	2	44	0.908513
0	2	45	0.9056
0	2	46	0.902587
0	2	47	0.899473
0	2	48	0.896259
0	2	49	0.892943
0	2	50	0.889525
0	2	51	0.886004
0	2	52	0.882382
0	2	53	0.878658
0	2	54	0.874833
0	2	55	0.870907
0	2	56	0.866883
0	2	57	0.862761
0	2	58	0.858543
0	2	59	0.854231
0	2	60	0.849828
0	2	61	0.845336
0	2	62	0.840757
0	2	63	0.836094
0	2	64	0.831352
0	2	65	0.826533
0	2	66	0.821641
0	2	67	0.81668
0	2	68	0.811653
0	2	69	0.806565
0	2	70	0.801421
0	2	71	0.796223
0	2	72	0.790978
0	2	73	0.785688
0	2	74	0.78036
0	2	75	0.774996
0	2	76	0.769602
0	2	77	0.764182
0	2	78	0.75874
0	2	79	0.75328
0	2	80	0.747807
0	2	81	0.742325
0	2	82	0.736837
0	2	83	0.731347
0	2	84	0.725859
0	2	85	0.720376
0	2	86	0.714901
0	2	87	0.709437
0	2	88	0.703988
0	2	89	0.698555
0	2	90	0.69314
0	2	91	0.687747
0	2	92	0.682378
0	2	93	0.677033
0	2	94	0.671714
0	2	95	0.666423
0	2	96	0.661162
0	2	97	0.65593
0	2	98	0.650729
0	2	99	0.64556
0	3	18	0.949583
0	3	19	0.948479
0	3	20	0.947329
0	3	21	0.94613
0	3	22	0.94488
0	3	23	0.943578
0	3	24	0.94222
0	3	25	0.940805
0	3	26	0.93933
0	3	27	0.937794
0	3	28	0.936193
0	3	29	0.934526
0	3	30	0.93279
0	3	31	0.930983
0	3	32	0.929103
0	3	33	0.927147
0	3	34	0.925112
0	3	35	0.922998
0	3	36	0.920801
0	3	37	0.91852
0	3	38	0.916152
0	3	39	0.913696
0	3	40	0.911149
0	3	41	0.90851
0	3	42	0.905777
0	3	43	0.902949
0	3	44	0.900025
0	3	45	0.897003
0	3	46	0.893882
0	3	47	0.890662
0	3	48	0.887342
0	3	49	0.883922
0	3	50	0.880402
0	3	51	0.876782
0	3	52	0.873062
0	3	53	0.869243
0	3	54	0.865326
0	3	55	0.861312
0	3	56	0.857202
0	3	57	0.852999
0	3	58	0.848703
0	3	59	0.844319
0	3	60	0.839847
0	3	61	0.835291
0	3	62	0.830653
0	3	63	0.825937
0	3	64	0.821147
0	3	65	0.816285
0	3	66	0.811356
0	3	67	0.806362
0	3	68	0.80131
0	3	69	0.796201
0	3	70	0.791042
0	3	71	0.785835
0	3	72	0.780585
0	3	73	0.775297
0	3	74	0.769975
0	3	75	0.764623
0	3	76	0.759245
0	3	77	0.753846
0	3	78	0.74843
0	3	79	0.743
0	3	80	0.73756
0	3	81	0.732114
0	3	82	0.726666
0	3	83	0.72122
0	3	84	0.715777
0	3	85	0.710342
0	3	86	0.704917
0	3	87	0.699505
0	3	88	0.694109
0	3	89	0.68873
0	3	90	0.683371
0	3	91	0.678033
0	3	92	0.672719
0	3	93	0.667429
0	3	94	0.662166
0	3	95	0.65693
0	3	96	0.651722
0	3	97	0.646543
0	3	98	0.641394
0	3	99	0.636274
0	4	18	0.941819
0	4	19	0.940638
0	4	20	0.93941
0	4	21	0.938132
0	4	22	0.936803
0	4	23	0.935419
0	4	24	0.933978
0	4	25	0.93248
0	4	26	0.93092
0	4	27	0.929298
0	4	28	0.92761
0	4	29	0.925855
0	4	30	0.924031
0	4	31	0.922134
0	4	32	0.920163
0	4	33	0.918116
0	4	34	0.91599
0	4	35	0.913783
0	4	36	0.911494
0	4	37	0.90912
0	4	38	0.906659
0	4	39	0.90411
0	4	40	0.901471
0	4	41	0.89874
0	4	42	0.895916
0	4	43	0.892998
0	4	44	0.889985
0	4	45	0.886875
0	4	46	0.883669
0	4	47	0.880365
0	4	48	0.876963
0	4	49	0.873464
0	4	50	0.869866
0	4	51	0.866172
0	4	52	0.862381
0	4	53	0.858495
0	4	54	0.854514
0	4	55	0.850441
0	4	56	0.846275
0	4	57	0.842021
0	4	58	0.837679
0	4	59	0.833253
0	4	60	0.828744
0	4	61	0.824156
0	4	62	0.819492
0	4	63	0.814755
0	4	64	0.809948
0	4	65	0.805076
0	4	66	0.800141
0	4	67	0.795149
0	4	68	0.790101
0	4	69	0.785004
0	4	70	0.77986
0	4	71	0.774674
0	4	72	0.769451
0	4	73	0.764193
0	4	74	0.758906
0	4	75	0.753593
0	4	76	0.748259
0	4	77	0.742907
0	4	78	0.737541
0	4	79	0.732165
0	4	80	0.726782
0	4	81	0.721396
0	4	82	0.71601
0	4	83	0.710627
0	4	84	0.70525
0	4	85	0.699881
0	4	86	0.694524
0	4	87	0.68918
0	4	88	0.683853
0	4	89	0.678543
0	4	90	0.673252
0	4	91	0.667983
0	4	92	0.662736
0	4	93	0.657513
0	4	94	0.652316
0	4	95	0.647144
0	4	96	0.641998
0	4	97	0.63688
0	4	98	0.631789
0	4	99	0.626727
0	5	18	0.931793
0	5	19	0.930543
0	5	20	0.929244
0	5	21	0.927895
0	5	22	0.926494
0	5	23	0.925038
0	5	24	0.923525
0	5	25	0.921954
0	5	26	0.920322
0	5	27	0.918626
0	5	28	0.916865
0	5	29	0.915036
0	5	30	0.913138
0	5	31	0.911168
0	5	32	0.909124
0	5	33	0.907004
0	5	34	0.904805
0	5	35	0.902526
0	5	36	0.900166
0	5	37	0.897721
0	5	38	0.895191
0	5	39	0.892574
0	5	40	0.889868
0	5	41	0.887072
0	5	42	0.884184
0	5	43	0.881205
0	5	44	0.878132
0	5	45	0.874965
0	5	46	0.871704
0	5	47	0.868348
0	5	48	0.864898
0	5	49	0.861353
0	5	50	0.857714
0	5	51	0.853981
0	5	52	0.850156
0	5	53	0.846239
0	5	54	0.842232
0	5	55	0.838137
0	5	56	0.833955
0	5	57	0.829688
0	5	58	0.825338
0	5	59	0.820909
0	5	60	0.816403
0	5	61	0.811823
0	5	62	0.807171
0	5	63	0.802452
0	5	64	0.797668
0	5	65	0.792824
0	5	66	0.787922
0	5	67	0.782967
0	5	68	0.777963
0	5	69	0.772912
0	5	70	0.76782
0	5	71	0.762691
0	5	72	0.757527
0	5	73	0.752333
0	5	74	0.747114
0	5	75	0.741871
0	5	76	0.736611
0	5	77	0.731335
0	5	78	0.726048
0	5	79	0.720752
0	5	80	0.715452
0	5	81	0.71015
0	5	82	0.704849
0	5	83	0.699552
0	5	84	0.694261
0	5	85	0.688979
0	5	86	0.683708
0	5	87	0.678451
0	5	88	0.673209
0	5	89	0.667983
0	5	90	0.662776
0	5	91	0.657589
0	5	92	0.652422
0	5	93	0.647278
0	5	94	0.642157
0	5	95	0.637059
0	5	96	0.631985
0	5	97	0.626936
0	5	98	0.621911
0	5	99	0.616912
0	6	18	0.919102
0	6	19	0.917797
0	6	20	0.916443
0	6	21	0.91504
0	6	22	0.913584
0	6	23	0.912075
0	6	24	0.910509
0	6	25	0.908885
0	6	26	0.907201
0	6	27	0.905455
0	6	28	0.903644
0	6	29	0.901766
0	6	30	0.89982
0	6	31	0.897803
0	6	32	0.895713
0	6	33	0.893548
0	6	34	0.891307
0	6	35	0.888987
0	6	36	0.886587
0	6	37	0.884105
0	6	38	0.881539
0	6	39	0.878888
0	6	40	0.876151
0	6	41	0.873327
0	6	42	0.870414
0	6	43	0.867411
0	6	44	0.864318
0	6	45	0.861135
0	6	46	0.857861
0	6	47	0.854495
0	6	48	0.851039
0	6	49	0.847492
0	6	50	0.843855
0	6	51	0.840128
0	6	52	0.836314
0	6	53	0.832412
0	6	54	0.828424
0	6	55	0.824353
0	6	56	0.820199
0	6	57	0.815966
0	6	58	0.811655
0	6	59	0.807269
0	6	60	0.802811
0	6	61	0.798283
0	6	62	0.793689
0	6	63	0.789032
0	6	64	0.784314
0	6	65	0.779541
0	6	66	0.774714
0	6	67	0.769838
0	6	68	0.764917
0	6	69	0.759953
0	6	70	0.754951
0	6	71	0.749914
0	6	72	0.744847
0	6	73	0.739752
0	6	74	0.734633
0	6	75	0.729494
0	6	76	0.724338
0	6	77	0.719168
0	6	78	0.713988
0	6	79	0.7088
0	6	80	0.703608
0	6	81	0.698415
0	6	82	0.693222
0	6	83	0.688033
0	6	84	0.682849
0	6	85	0.677673
0	6	86	0.672507
0	6	87	0.667353
0	6	88	0.662212
0	6	89	0.657086
0	6	90	0.651976
0	6	91	0.646883
0	6	92	0.641809
0	6	93	0.636754
0	6	94	0.631718
0	6	95	0.626703
0	6	96	0.621709
0	6	97	0.616737
0	6	98	0.611785
0	6	99	0.606856
0	7	18	0.903508
0	7	19	0.902173
0	7	20	0.90079
0	7	21	0.899359
0	7	22	0.897878
0	7	23	0.896343
0	7	24	0.894755
0	7	25	0.89311
0	7	26	0.891406
0	7	27	0.889642
0	7	28	0.887815
0	7	29	0.885923
0	7	30	0.883965
0	7	31	0.881938
0	7	32	0.87984
0	7	33	0.87767
0	7	34	0.875426
0	7	35	0.873106
0	7	36	0.870709
0	7	37	0.868232
0	7	38	0.865675
0	7	39	0.863035
0	7	40	0.860313
0	7	41	0.857506
0	7	42	0.854614
0	7	43	0.851637
0	7	44	0.848573
0	7	45	0.845422
0	7	46	0.842184
0	7	47	0.838858
0	7	48	0.835446
0	7	49	0.831948
0	7	50	0.828364
0	7	51	0.824694
0	7	52	0.820941
0	7	53	0.817105
0	7	54	0.813188
0	7	55	0.809191
0	7	56	0.805117
0	7	57	0.800967
0	7	58	0.796744
0	7	59	0.79245
0	7	60	0.788087
0	7	61	0.78366
0	7	62	0.779169
0	7	63	0.77462
0	7	64	0.770013
0	7	65	0.765354
0	7	66	0.760645
0	7	67	0.75589
0	7	68	0.751091
0	7	69	0.746253
0	7	70	0.741378
0	7	71	0.73647
0	7	72	0.731533
0	7	73	0.72657
0	7	74	0.721584
0	7	75	0.716578
0	7	76	0.711556
0	7	77	0.706519
0	7	78	0.701472
0	7	79	0.696417
0	7	80	0.691357
0	7	81	0.686293
0	7	82	0.681229
0	7	83	0.676167
0	7	84	0.671108
0	7	85	0.666055
0	7	86	0.661009
0	7	87	0.655972
0	7	88	0.650945
0	7	89	0.64593
0	7	90	0.640928
0	7	91	0.635939
0	7	92	0.630965
0	7	93	0.626007
0	7	94	0.621065
0	7	95	0.616139
0	7	96	0.611231
0	7	97	0.606339
0	7	98	0.601465
0	7	99	0.596608
0	8	18	0.885027
0	8	19	0.883696
0	8	20	0.882321
0	8	21	0.8809
0	8	22	0.87943
0	8	23	0.87791
0	8	24	0.876339
0	8	25	0.874713
0	8	26	0.873031
0	8	27	0.871292
0	8	28	0.869492
0	8	29	0.867631
0	8	30	0.865706
0	8	31	0.863716
0	8	32	0.861657
0	8	33	0.85953
0	8	34	0.857332
0	8	35	0.855061
0	8	36	0.852716
0	8	37	0.850295
0	8	38	0.847797
0	8	39	0.845221
0	8	40	0.842565
0	8	41	0.839829
0	8	42	0.837011
0	8	43	0.834112
0	8	44	0.83113
0	8	45	0.828065
0	8	46	0.824917
0	8	47	0.821686
0	8	48	0.818372
0	8	49	0.814975
0	8	50	0.811497
0	8	51	0.807938
0	8	52	0.804299
0	8	53	0.800581
0	8	54	0.796785
0	8	55	0.792914
0	8	56	0.788969
0	8	57	0.784951
0	8	58	0.780864
0	8	59	0.776709
0	8	60	0.772489
0	8	61	0.768206
0	8	62	0.763864
0	8	63	0.759464
0	8	64	0.75501
0	8	65	0.750505
0	8	66	0.745952
0	8	67	0.741354
0	8	68	0.736713
0	8	69	0.732034
0	8	70	0.727319
0	8	71	0.722572
0	8	72	0.717795
0	8	73	0.712991
0	8	74	0.708164
0	8	75	0.703316
0	8	76	0.69845
0	8	77	0.693568
0	8	78	0.688675
0	8	79	0.68377
0	8	80	0.678859
0	8	81	0.673941
0	8	82	0.66902
0	8	83	0.664098
0	8	84	0.659176
0	8	85	0.654256
0	8	86	0.64934
0	8	87	0.644429
0	8	88	0.639524
0	8	89	0.634627
0	8	90	0.629738
0	8	91	0.624859
0	8	92	0.61999
0	8	93	0.615132
0	8	94	0.610286
0	8	95	0.605452
0	8	96	0.60063
0	8	97	0.59582
0	8	98	0.591024
0	8	99	0.58624
0	9	18	0.863967
0	9	19	0.862685
0	9	20	0.861361
0	9	21	0.859995
0	9	22	0.858583
0	9	23	0.857124
0	9	24	0.855616
0	9	25	0.854058
0	9	26	0.852447
0	9	27	0.850781
0	9	28	0.849059
0	9	29	0.847279
0	9	30	0.845438
0	9	31	0.843535
0	9	32	0.841568
0	9	33	0.839535
0	9	34	0.837436
0	9	35	0.835267
0	9	36	0.833027
0	9	37	0.830716
0	9	38	0.828331
0	9	39	0.825872
0	9	40	0.823336
0	9	41	0.820725
0	9	42	0.818035
0	9	43	0.815267
0	9	44	0.812421
0	9	45	0.809495
0	9	46	0.806489
0	9	47	0.803404
0	9	48	0.80024
0	9	49	0.796996
0	9	50	0.793674
0	9	51	0.790275
0	9	52	0.786798
0	9	53	0.783245
0	9	54	0.779618
0	9	55	0.775918
0	9	56	0.772146
0	9	57	0.768304
0	9	58	0.764395
0	9	59	0.760419
0	9	60	0.75638
0	9	61	0.75228
0	9	62	0.748122
0	9	63	0.743906
0	9	64	0.739638
0	9	65	0.735318
0	9	66	0.730951
0	9	67	0.726538
0	9	68	0.722083
0	9	69	0.717588
0	9	70	0.713056
0	9	71	0.70849
0	9	72	0.703893
0	9	73	0.699268
0	9	74	0.694616
0	9	75	0.689942
0	9	76	0.685247
0	9	77	0.680533
0	9	78	0.675804
0	9	79	0.671062
0	9	80	0.666307
0	9	81	0.661544
0	9	82	0.656773
0	9	83	0.651996
0	9	84	0.647216
0	9	85	0.642433
0	9	86	0.637649
0	9	87	0.632866
0	9	88	0.628084
0	9	89	0.623305
0	9	90	0.61853
0	9	91	0.613759
0	9	92	0.608994
0	9	93	0.604234
0	9	94	0.599481
0	9	95	0.594735
0	9	96	0.589997
0	9	97	0.585266
0	9	98	0.580542
0	9	99	0.575827
0	10	18	0.840912
0	10	19	0.839726
0	10	20	0.838502
0	10	21	0.837239
0	10	22	0.835934
0	10	23	0.834586
0	10	24	0.833192
0	10	25	0.831751
0	10	26	0.830261
0	10	27	0.82872
0	10	28	0.827126
0	10	29	0.825477
0	10	30	0.823772
0	10	31	0.822008
0	10	32	0.820184
0	10	33	0.818298
0	10	34	0.816347
0	10	35	0.814332
0	10	36	0.812249
0	10	37	0.810098
0	10	38	0.807877
0	10	39	0.805584
0	10	40	0.803219
0	10	41	0.800781
0	10	42	0.798268
0	10	43	0.79568
0	10	44	0.793015
0	10	45	0.790275
0	10	46	0.787457
0	10	47	0.784563
0	10	48	0.781592
0	10	49	0.778544
0	10	50	0.77542
0	10	51	0.77222
0	10	52	0.768945
0	10	53	0.765595
0	10	54	0.762173
0	10	55	0.758678
0	10	56	0.755113
0	10	57	0.751479
0	10	58	0.747777
0	10	59	0.744011
0	10	60	0.74018
0	10	61	0.736288
0	10	62	0.732338
0	10	63	0.72833
0	10	64	0.724267
0	10	65	0.720153
0	10	66	0.715989
0	10	67	0.711778
0	10	68	0.707522
0	10	69	0.703224
0	10	70	0.698888
0	10	71	0.694514
0	10	72	0.690106
0	10	73	0.685666
0	10	74	0.681197
0	10	75	0.676701
0	10	76	0.672181
0	10	77	0.667638
0	10	78	0.663075
0	10	79	0.658494
0	10	80	0.653898
0	10	81	0.649287
0	10	82	0.644664
0	10	83	0.64003
0	10	84	0.635387
0	10	85	0.630737
0	10	86	0.626081
0	10	87	0.62142
0	10	88	0.616755
0	10	89	0.612088
0	10	90	0.607419
0	10	91	0.602749
0	10	92	0.59808
0	10	93	0.593411
0	10	94	0.588743
0	10	95	0.584077
0	10	96	0.579414
0	10	97	0.574753
0	10	98	0.570094
0	10	99	0.565439
0	11	18	0.816639
0	11	19	0.815597
0	11	20	0.81452
0	11	21	0.813407
0	11	22	0.812256
0	11	23	0.811065
0	11	24	0.809833
0	11	25	0.808556
0	11	26	0.807234
0	11	27	0.805865
0	11	28	0.804446
0	11	29	0.802975
0	11	30	0.801451
0	11	31	0.799872
0	11	32	0.798236
0	11	33	0.796541
0	11	34	0.794785
0	11	35	0.792966
0	11	36	0.791083
0	11	37	0.789135
0	11	38	0.787119
0	11	39	0.785034
0	11	40	0.782879
0	11	41	0.780653
0	11	42	0.778355
0	11	43	0.775983
0	11	44	0.773538
0	11	45	0.771017
0	11	46	0.768421
0	11	47	0.76575
0	11	48	0.763003
0	11	49	0.760181
0	11	50	0.757282
0	11	51	0.754309
0	11	52	0.75126
0	11	53	0.748138
0	11	54	0.744942
0	11	55	0.741674
0	11	56	0.738335
0	11	57	0.734927
0	11	58	0.73145
0	11	59	0.727906
0	11	60	0.724297
0	11	61	0.720626
0	11	62	0.716893
0	11	63	0.713101
0	11	64	0.709252
0	11	65	0.705348
0	11	66	0.701392
0	11	67	0.697385
0	11	68	0.693331
0	11	69	0.689231
0	11	70	0.685088
0	11	71	0.680904
0	11	72	0.676682
0	11	73	0.672424
0	11	74	0.668132
0	11	75	0.663809
0	11	76	0.659457
0	11	77	0.655077
0	11	78	0.650672
0	11	79	0.646244
0	11	80	0.641795
0	11	81	0.637326
0	11	82	0.63284
0	11	83	0.628338
0	11	84	0.623822
0	11	85	0.619292
0	11	86	0.614752
0	11	87	0.6102
0	11	88	0.60564
0	11	89	0.601072
0	11	90	0.596497
0	11	91	0.591916
0	11	92	0.587329
0	11	93	0.582738
0	11	94	0.578143
0	11	95	0.573544
0	11	96	0.568943
0	11	97	0.56434
0	11	98	0.559734
0	11	99	0.555126
0	12	18	0.792003
0	12	19	0.791145
0	12	20	0.790256
0	12	21	0.789334
0	12	22	0.788378
0	12	23	0.787385
0	12	24	0.786353
0	12	25	0.78528
0	12	26	0.784165
0	12	27	0.783005
0	12	28	0.781798
0	12	29	0.780543
0	12	30	0.779236
0	12	31	0.777877
0	12	32	0.776464
0	12	33	0.774993
0	12	34	0.773464
0	12	35	0.771875
0	12	36	0.770223
0	12	37	0.768507
0	12	38	0.766725
0	12	39	0.764876
0	12	40	0.762958
0	12	41	0.760969
0	12	42	0.75891
0	12	43	0.756778
0	12	44	0.754572
0	12	45	0.752292
0	12	46	0.749937
0	12	47	0.747506
0	12	48	0.744999
0	12	49	0.742416
0	12	50	0.739756
0	12	51	0.737021
0	12	52	0.734209
0	12	53	0.731322
0	12	54	0.728361
0	12	55	0.725325
0	12	56	0.722216
0	12	57	0.719036
0	12	58	0.715784
0	12	59	0.712463
0	12	60	0.709075
0	12	61	0.70562
0	12	62	0.702101
0	12	63	0.69852
0	12	64	0.694877
0	12	65	0.691177
0	12	66	0.687419
0	12	67	0.683608
0	12	68	0.679744
0	12	69	0.675831
0	12	70	0.671869
0	12	71	0.667862
0	12	72	0.663812
0	12	73	0.659721
0	12	74	0.655591
0	12	75	0.651425
0	12	76	0.647224
0	12	77	0.642991
0	12	78	0.638727
0	12	79	0.634434
0	12	80	0.630115
0	12	81	0.625772
0	12	82	0.621405
0	12	83	0.617017
0	12	84	0.612609
0	12	85	0.608182
0	12	86	0.603739
0	12	87	0.59928
0	12	88	0.594807
0	12	89	0.59032
0	12	90	0.585821
0	12	91	0.581311
0	12	92	0.576791
0	12	93	0.572261
0	12	94	0.567722
0	12	95	0.563175
0	12	96	0.558621
0	12	97	0.554059
0	12	98	0.549491
0	12	99	0.544917
0	13	18	0.767811
0	13	19	0.76717
0	13	20	0.7665
0	13	21	0.7658
0	13	22	0.765068
0	13	23	0.764301
0	13	24	0.763499
0	13	25	0.762658
0	13	26	0.761776
0	13	27	0.760852
0	13	28	0.759883
0	13	29	0.758867
0	13	30	0.757802
0	13	31	0.756685
0	13	32	0.755516
0	13	33	0.75429
0	13	34	0.753007
0	13	35	0.751665
0	13	36	0.750261
0	13	37	0.748793
0	13	38	0.747259
0	13	39	0.745659
0	13	40	0.743989
0	13	41	0.742249
0	13	42	0.740437
0	13	43	0.738552
0	13	44	0.736593
0	13	45	0.734558
0	13	46	0.732446
0	13	47	0.730258
0	13	48	0.727992
0	13	49	0.725647
0	13	50	0.723225
0	13	51	0.720724
0	13	52	0.718144
0	13	53	0.715486
0	13	54	0.712751
0	13	55	0.709939
0	13	56	0.70705
0	13	57	0.704086
0	13	58	0.701048
0	13	59	0.697937
0	13	60	0.694754
0	13	61	0.691501
0	13	62	0.688179
0	13	63	0.684791
0	13	64	0.681338
0	13	65	0.677821
0	13	66	0.674243
0	13	67	0.670606
0	13	68	0.666913
0	13	69	0.663164
0	13	70	0.659362
0	13	71	0.65551
0	13	72	0.65161
0	13	73	0.647663
0	13	74	0.643672
0	13	75	0.63964
0	13	76	0.635567
0	13	77	0.631457
0	13	78	0.627311
0	13	79	0.623131
0	13	80	0.618919
0	13	81	0.614677
0	13	82	0.610407
0	13	83	0.60611
0	13	84	0.601788
0	13	85	0.597443
0	13	86	0.593076
0	13	87	0.588688
0	13	88	0.58428
0	13	89	0.579855
0	13	90	0.575413
0	13	91	0.570954
0	13	92	0.566481
0	13	93	0.561993
0	13	94	0.557493
0	13	95	0.55298
0	13	96	0.548455
0	13	97	0.543919
0	13	98	0.539372
0	13	99	0.534815
0	14	18	0.744732
0	14	19	0.744328
0	14	20	0.743897
0	14	21	0.743438
0	14	22	0.742948
0	14	23	0.742426
0	14	24	0.741869
0	14	25	0.741274
0	14	26	0.740641
0	14	27	0.739966
0	14	28	0.739247
0	14	29	0.738481
0	14	30	0.737668
0	14	31	0.736803
0	14	32	0.735885
0	14	33	0.734911
0	14	34	0.73388
0	14	35	0.732788
0	14	36	0.731634
0	14	37	0.730416
0	14	38	0.729132
0	14	39	0.727779
0	14	40	0.726355
0	14	41	0.72486
0	14	42	0.723291
0	14	43	0.721646
0	14	44	0.719925
0	14	45	0.718126
0	14	46	0.716249
0	14	47	0.714291
0	14	48	0.712253
0	14	49	0.710133
0	14	50	0.707932
0	14	51	0.705649
0	14	52	0.703284
0	14	53	0.700837
0	14	54	0.698309
0	14	55	0.6957
0	14	56	0.69301
0	14	57	0.690241
0	14	58	0.687393
0	14	59	0.684467
0	14	60	0.681466
0	14	61	0.678389
0	14	62	0.675239
0	14	63	0.672018
0	14	64	0.668727
0	14	65	0.665367
0	14	66	0.661942
0	14	67	0.658452
0	14	68	0.6549
0	14	69	0.651289
0	14	70	0.647619
0	14	71	0.643894
0	14	72	0.640115
0	14	73	0.636284
0	14	74	0.632405
0	14	75	0.628479
0	14	76	0.624507
0	14	77	0.620493
0	14	78	0.616438
0	14	79	0.612344
0	14	80	0.608214
0	14	81	0.604048
0	14	82	0.599849
0	14	83	0.595619
0	14	84	0.591359
0	14	85	0.587071
0	14	86	0.582756
0	14	87	0.578417
0	14	88	0.574053
0	14	89	0.569667
0	14	90	0.56526
0	14	91	0.560833
0	14	92	0.556387
0	14	93	0.551923
0	14	94	0.547441
0	14	95	0.542944
0	14	96	0.538431
0	14	97	0.533903
0	14	98	0.529361
0	14	99	0.524806
0	15	18	0.723246
0	15	19	0.723088
0	15	20	0.722905
0	15	21	0.722694
0	15	22	0.722453
0	15	23	0.72218
0	15	24	0.721873
0	15	25	0.72153
0	15	26	0.721147
0	15	27	0.720722
0	15	28	0.720253
0	15	29	0.719738
0	15	30	0.719173
0	15	31	0.718557
0	15	32	0.717886
0	15	33	0.717159
0	15	34	0.716372
0	15	35	0.715524
0	15	36	0.714611
0	15	37	0.713632
0	15	38	0.712584
0	15	39	0.711466
0	15	40	0.710275
0	15	41	0.709008
0	15	42	0.707665
0	15	43	0.706244
0	15	44	0.704743
0	15	45	0.70316
0	15	46	0.701495
0	15	47	0.699747
0	15	48	0.697913
0	15	49	0.695995
0	15	50	0.69399
0	15	51	0.6919
0	15	52	0.689723
0	15	53	0.68746
0	15	54	0.685111
0	15	55	0.682676
0	15	56	0.680156
0	15	57	0.677551
0	15	58	0.674864
0	15	59	0.672093
0	15	60	0.669242
0	15	61	0.666311
0	15	62	0.663302
0	15	63	0.660215
0	15	64	0.657055
0	15	65	0.653821
0	15	66	0.650516
0	15	67	0.647141
0	15	68	0.6437
0	15	69	0.640194
0	15	70	0.636625
0	15	71	0.632996
0	15	72	0.629308
0	15	73	0.625564
0	15	74	0.621766
0	15	75	0.617916
0	15	76	0.614017
0	15	77	0.61007
0	15	78	0.606078
0	15	79	0.602043
0	15	80	0.597966
0	15	81	0.593851
0	15	82	0.589698
0	15	83	0.585509
0	15	84	0.581286
0	15	85	0.577032
0	15	86	0.572747
0	15	87	0.568433
0	15	88	0.564091
0	15	89	0.559723
0	15	90	0.555331
0	15	91	0.550915
0	15	92	0.546477
0	15	93	0.542017
0	15	94	0.537537
0	15	95	0.533038
0	15	96	0.52852
0	15	97	0.523984
0	15	98	0.519432
0	15	99	0.514863
0	16	18	0.703643
0	16	19	0.703731
0	16	20	0.703793
0	16	21	0.703828
0	16	22	0.703834
0	16	23	0.703807
0	16	24	0.703744
0	16	25	0.703645
0	16	26	0.703505
0	16	27	0.703323
0	16	28	0.703094
0	16	29	0.702818
0	16	30	0.702491
0	16	31	0.70211
0	16	32	0.701673
0	16	33	0.701176
0	16	34	0.700618
0	16	35	0.699995
0	16	36	0.699305
0	16	37	0.698546
0	16	38	0.697715
0	16	39	0.696809
0	16	40	0.695827
0	16	41	0.694766
0	16	42	0.693625
0	16	43	0.692401
0	16	44	0.691093
0	16	45	0.6897
0	16	46	0.688219
0	16	47	0.68665
0	16	48	0.684992
0	16	49	0.683244
0	16	50	0.681405
0	16	51	0.679476
0	16	52	0.677455
0	16	53	0.675343
0	16	54	0.673139
0	16	55	0.670846
0	16	56	0.668462
0	16	57	0.665988
0	16	58	0.663427
0	16	59	0.660777
0	16	60	0.658042
0	16	61	0.655222
0	16	62	0.652319
0	16	63	0.649335
0	16	64	0.64627
0	16	65	0.643128
0	16	66	0.63991
0	16	67	0.636618
0	16	68	0.633255
0	16	69	0.629822
0	16	70	0.626322
0	16	71	0.622757
0	16	72	0.619129
0	16	73	0.615441
0	16	74	0.611694
0	16	75	0.607892
0	16	76	0.604036
0	16	77	0.600129
0	16	78	0.596173
0	16	79	0.592169
0	16	80	0.588121
0	16	81	0.58403
0	16	82	0.579897
0	16	83	0.575726
0	16	84	0.571518
0	16	85	0.567274
0	16	86	0.562996
0	16	87	0.558686
0	16	88	0.554346
0	16	89	0.549977
0	16	90	0.54558
0	16	91	0.541156
0	16	92	0.536708
0	16	93	0.532235
0	16	94	0.52774
0	16	95	0.523223
0	16	96	0.518685
0	16	97	0.514127
0	16	98	0.509549
0	16	99	0.504954
0	17	18	0.686054
0	17	19	0.68638
0	17	20	0.68668
0	17	21	0.686951
0	17	22	0.687191
0	17	23	0.687398
0	17	24	0.687568
0	17	25	0.687698
0	17	26	0.687787
0	17	27	0.687831
0	17	28	0.687827
0	17	29	0.687771
0	17	30	0.687663
0	17	31	0.687497
0	17	32	0.687272
0	17	33	0.686985
0	17	34	0.686632
0	17	35	0.686211
0	17	36	0.685719
0	17	37	0.685154
0	17	38	0.684512
0	17	39	0.683792
0	17	40	0.682991
0	17	41	0.682106
0	17	42	0.681136
0	17	43	0.680079
0	17	44	0.678933
0	17	45	0.677696
0	17	46	0.676368
0	17	47	0.674945
0	17	48	0.673429
0	17	49	0.671817
0	17	50	0.67011
0	17	51	0.668307
0	17	52	0.666407
0	17	53	0.664411
0	17	54	0.662318
0	17	55	0.66013
0	17	56	0.657847
0	17	57	0.655469
0	17	58	0.652998
0	17	59	0.650435
0	17	60	0.647781
0	17	61	0.645037
0	17	62	0.642206
0	17	63	0.639288
0	17	64	0.636287
0	17	65	0.633203
0	17	66	0.630039
0	17	67	0.626797
0	17	68	0.623479
0	17	69	0.620088
0	17	70	0.616626
0	17	71	0.613095
0	17	72	0.609497
0	17	73	0.605836
0	17	74	0.602113
0	17	75	0.59833
0	17	76	0.594491
0	17	77	0.590596
0	17	78	0.58665
0	17	79	0.582653
0	17	80	0.578608
0	17	81	0.574518
0	17	82	0.570384
0	17	83	0.566208
0	17	84	0.561992
0	17	85	0.557738
0	17	86	0.553447
0	17	87	0.549122
0	17	88	0.544765
0	17	89	0.540376
0	17	90	0.535957
0	17	91	0.531509
0	17	92	0.527034
0	17	93	0.522534
0	17	94	0.518008
0	17	95	0.513459
0	17	96	0.508887
0	17	97	0.504293
0	17	98	0.499679
0	17	99	0.495044
0	18	18	0.6705
0	18	19	0.67105
0	18	20	0.671572
0	18	21	0.672064
0	18	22	0.672523
0	18	23	0.672946
0	18	24	0.67333
0	18	25	0.673672
0	18	26	0.673969
0	18	27	0.674217
0	18	28	0.674415
0	18	29	0.674558
0	18	30	0.674644
0	18	31	0.67467
0	18	32	0.674631
0	18	33	0.674526
0	18	34	0.674352
0	18	35	0.674105
0	18	36	0.673782
0	18	37	0.67338
0	18	38	0.672898
0	18	39	0.672332
0	18	40	0.67168
0	18	41	0.670939
0	18	42	0.670108
0	18	43	0.669184
0	18	44	0.668166
0	18	45	0.667052
0	18	46	0.665841
0	18	47	0.66453
0	18	48	0.66312
0	18	49	0.66161
0	18	50	0.659998
0	18	51	0.658285
0	18	52	0.656471
0	18	53	0.654555
0	18	54	0.652537
0	18	55	0.650419
0	18	56	0.648201
0	18	57	0.645884
0	18	58	0.643469
0	18	59	0.640957
0	18	60	0.638349
0	18	61	0.635648
0	18	62	0.632855
0	18	63	0.629972
0	18	64	0.627001
0	18	65	0.623943
0	18	66	0.620802
0	18	67	0.617579
0	18	68	0.614277
0	18	69	0.610898
0	18	70	0.607445
0	18	71	0.603919
0	18	72	0.600324
0	18	73	0.596663
0	18	74	0.592936
0	18	75	0.589148
0	18	76	0.5853
0	18	77	0.581395
0	18	78	0.577434
0	18	79	0.573422
0	18	80	0.569359
0	18	81	0.565248
0	18	82	0.561091
0	18	83	0.55689
0	18	84	0.552647
0	18	85	0.548365
0	18	86	0.544044
0	18	87	0.539687
0	18	88	0.535295
0	18	89	0.53087
0	18	90	0.526414
0	18	91	0.521928
0	18	92	0.517413
0	18	93	0.512871
0	18	94	0.508302
0	18	95	0.503708
0	18	96	0.499091
0	18	97	0.49445
0	18	98	0.489788
0	18	99	0.485104
0	19	18	0.65693
0	19	19	0.657687
0	19	20	0.658414
0	19	21	0.659107
0	19	22	0.659764
0	19	23	0.660382
0	19	24	0.660958
0	19	25	0.661488
0	19	26	0.661969
0	19	27	0.662399
0	19	28	0.662773
0	19	29	0.663088
0	19	30	0.663342
0	19	31	0.66353
0	19	32	0.66365
0	19	33	0.663699
0	19	34	0.663672
0	19	35	0.663568
0	19	36	0.663383
0	19	37	0.663114
0	19	38	0.662759
0	19	39	0.662314
0	19	40	0.661778
0	19	41	0.661147
0	19	42	0.66042
0	19	43	0.659596
0	19	44	0.658671
0	19	45	0.657644
0	19	46	0.656514
0	19	47	0.655281
0	19	48	0.653942
0	19	49	0.652497
0	19	50	0.650946
0	19	51	0.649288
0	19	52	0.647523
0	19	53	0.645652
0	19	54	0.643676
0	19	55	0.641593
0	19	56	0.639406
0	19	57	0.637116
0	19	58	0.634723
0	19	59	0.632229
0	19	60	0.629636
0	19	61	0.626945
0	19	62	0.624159
0	19	63	0.621279
0	19	64	0.618307
0	19	65	0.615247
0	19	66	0.612099
0	19	67	0.608866
0	19	68	0.605552
0	19	69	0.602158
0	19	70	0.598687
0	19	71	0.595141
0	19	72	0.591524
0	19	73	0.587838
0	19	74	0.584084
0	19	75	0.580267
0	19	76	0.576388
0	19	77	0.57245
0	19	78	0.568455
0	19	79	0.564407
0	19	80	0.560306
0	19	81	0.556155
0	19	82	0.551958
0	19	83	0.547715
0	19	84	0.543428
0	19	85	0.539101
0	19	86	0.534734
0	19	87	0.53033
0	19	88	0.52589
0	19	89	0.521415
0	19	90	0.516909
0	19	91	0.512371
0	19	92	0.507804
0	19	93	0.503208
0	19	94	0.498586
0	19	95	0.493937
0	19	96	0.489264
0	19	97	0.484568
0	19	98	0.479848
0	19	99	0.475107
0	20	18	0.645261
0	20	19	0.646203
0	20	20	0.647113
0	20	21	0.647985
0	20	22	0.648817
0	20	23	0.649607
0	20	24	0.650349
0	20	25	0.651042
0	20	26	0.651682
0	20	27	0.652265
0	20	28	0.652788
0	20	29	0.653247
0	20	30	0.653639
0	20	31	0.653961
0	20	32	0.654209
0	20	33	0.65438
0	20	34	0.65447
0	20	35	0.654477
0	20	36	0.654397
0	20	37	0.654228
0	20	38	0.653966
0	20	39	0.653609
0	20	40	0.653154
0	20	41	0.6526
0	20	42	0.651943
0	20	43	0.651183
0	20	44	0.650316
0	20	45	0.649342
0	20	46	0.64826
0	20	47	0.647068
0	20	48	0.645765
0	20	49	0.644351
0	20	50	0.642826
0	20	51	0.64119
0	20	52	0.639441
0	20	53	0.637582
0	20	54	0.635612
0	20	55	0.633532
0	20	56	0.631344
0	20	57	0.629048
0	20	58	0.626646
0	20	59	0.62414
0	20	60	0.621531
0	20	61	0.618821
0	20	62	0.616012
0	20	63	0.613107
0	20	64	0.610107
0	20	65	0.607015
0	20	66	0.603834
0	20	67	0.600566
0	20	68	0.597214
0	20	69	0.59378
0	20	70	0.590268
0	20	71	0.586679
0	20	72	0.583017
0	20	73	0.579283
0	20	74	0.575482
0	20	75	0.571615
0	20	76	0.567686
0	20	77	0.563696
0	20	78	0.559648
0	20	79	0.555545
0	20	80	0.55139
0	20	81	0.547183
0	20	82	0.542929
0	20	83	0.538628
0	20	84	0.534284
0	20	85	0.529898
0	20	86	0.525471
0	20	87	0.521007
0	20	88	0.516506
0	20	89	0.511971
0	20	90	0.507403
0	20	91	0.502803
0	20	92	0.498173
0	20	93	0.493515
0	20	94	0.488829
0	20	95	0.484117
0	20	96	0.47938
0	20	97	0.474619
0	20	98	0.469836
0	20	99	0.46503
0	21	18	0.63539
0	21	19	0.636495
0	21	20	0.637563
0	21	21	0.63859
0	21	22	0.639572
0	21	23	0.640507
0	21	24	0.64139
0	21	25	0.642219
0	21	26	0.642989
0	21	27	0.643697
0	21	28	0.64434
0	21	29	0.644913
0	21	30	0.645413
0	21	31	0.645838
0	21	32	0.646182
0	21	33	0.646443
0	21	34	0.646618
0	21	35	0.646703
0	21	36	0.646696
0	21	37	0.646592
0	21	38	0.64639
0	21	39	0.646087
0	21	40	0.645681
0	21	41	0.645168
0	21	42	0.644547
0	21	43	0.643817
0	21	44	0.642974
0	21	45	0.642019
0	21	46	0.64095
0	21	47	0.639766
0	21	48	0.638466
0	21	49	0.63705
0	21	50	0.635518
0	21	51	0.63387
0	21	52	0.632106
0	21	53	0.630226
0	21	54	0.628232
0	21	55	0.626124
0	21	56	0.623904
0	21	57	0.621573
0	21	58	0.619133
0	21	59	0.616585
0	21	60	0.613932
0	21	61	0.611175
0	21	62	0.608317
0	21	63	0.60536
0	21	64	0.602306
0	21	65	0.599159
0	21	66	0.595921
0	21	67	0.592594
0	21	68	0.589181
0	21	69	0.585686
0	21	70	0.58211
0	21	71	0.578457
0	21	72	0.57473
0	21	73	0.570931
0	21	74	0.567063
0	21	75	0.563128
0	21	76	0.559131
0	21	77	0.555072
0	21	78	0.550956
0	21	79	0.546783
0	21	80	0.542558
0	21	81	0.538281
0	21	82	0.533957
0	21	83	0.529586
0	21	84	0.52517
0	21	85	0.520713
0	21	86	0.516216
0	21	87	0.511681
0	21	88	0.507109
0	21	89	0.502503
0	21	90	0.497863
0	21	91	0.493193
0	21	92	0.488492
0	21	93	0.483763
0	21	94	0.479006
0	21	95	0.474224
0	21	96	0.469417
0	21	97	0.464585
0	21	98	0.459732
0	21	99	0.454856
1	0	18	0.955682
1	0	19	0.954609
1	0	20	0.953488
1	0	21	0.952316
1	0	22	0.951093
1	0	23	0.949816
1	0	24	0.948481
1	0	25	0.947088
1	0	26	0.945634
1	0	27	0.944117
1	0	28	0.942533
1	0	29	0.940882
1	0	30	0.93916
1	0	31	0.937365
1	0	32	0.935495
1	0	33	0.933547
1	0	34	0.93152
1	0	35	0.92941
1	0	36	0.927216
1	0	37	0.924936
1	0	38	0.922568
1	0	39	0.920109
1	0	40	0.917558
1	0	41	0.914913
1	0	42	0.912173
1	0	43	0.909337
1	0	44	0.906402
1	0	45	0.903368
1	0	46	0.900234
1	0	47	0.897
1	0	48	0.893665
1	0	49	0.890228
1	0	50	0.886691
1	0	51	0.883052
1	0	52	0.879313
1	0	53	0.875475
1	0	54	0.871539
1	0	55	0.867505
1	0	56	0.863376
1	0	57	0.859153
1	0	58	0.854839
1	0	59	0.850436
1	0	60	0.845946
1	0	61	0.841374
1	0	62	0.83672
1	0	63	0.83199
1	0	64	0.827186
1	0	65	0.822313
1	0	66	0.817373
1	0	67	0.812372
1	0	68	0.807313
1	0	69	0.802201
1	0	70	0.797039
1	0	71	0.791833
1	0	72	0.786586
1	0	73	0.781303
1	0	74	0.775988
1	0	75	0.770646
1	0	76	0.765281
1	0	77	0.759897
1	0	78	0.754498
1	0	79	0.749088
1	0	80	0.743672
1	0	81	0.738252
1	0	82	0.732833
1	0	83	0.727417
1	0	84	0.722009
1	0	85	0.71661
1	0	86	0.711224
1	0	87	0.705853
1	0	88	0.7005
1	0	89	0.695167
1	0	90	0.689857
1	0	91	0.68457
1	0	92	0.679308
1	0	93	0.674074
1	0	94	0.668867
1	0	95	0.66369
1	0	96	0.658543
1	0	97	0.653426
1	0	98	0.648341
1	0	99	0.643288
1	1	18	0.951458
1	1	19	0.950311
1	1	20	0.949113
1	1	21	0.947864
1	1	22	0.946559
1	1	23	0.945199
1	1	24	0.943779
1	1	25	0.942299
1	1	26	0.940754
1	1	27	0.939145
1	1	28	0.937467
1	1	29	0.935718
1	1	30	0.933897
1	1	31	0.932001
1	1	32	0.930028
1	1	33	0.927975
1	1	34	0.925841
1	1	35	0.923622
1	1	36	0.921318
1	1	37	0.918925
1	1	38	0.916443
1	1	39	0.91387
1	1	40	0.911203
1	1	41	0.908441
1	1	42	0.905584
1	1	43	0.902629
1	1	44	0.899577
1	1	45	0.896425
1	1	46	0.893173
1	1	47	0.889822
1	1	48	0.886371
1	1	49	0.882819
1	1	50	0.879168
1	1	51	0.875418
1	1	52	0.87157
1	1	53	0.867625
1	1	54	0.863584
1	1	55	0.859449
1	1	56	0.855221
1	1	57	0.850904
1	1	58	0.846499
1	1	59	0.84201
1	1	60	0.837438
1	1	61	0.832787
1	1	62	0.828061
1	1	63	0.823262
1	1	64	0.818395
1	1	65	0.813463
1	1	66	0.808471
1	1	67	0.803422
1	1	68	0.798321
1	1	69	0.793171
1	1	70	0.787977
1	1	71	0.782744
1	1	72	0.777476
1	1	73	0.772176
1	1	74	0.766849
1	1	75	0.7615
1	1	76	0.756132
1	1	77	0.75075
1	1	78	0.745357
1	1	79	0.739956
1	1	80	0.734553
1	1	81	0.729149
1	1	82	0.723749
1	1	83	0.718356
1	1	84	0.712971
1	1	85	0.707599
1	1	86	0.702241
1	1	87	0.6969
1	1	88	0.691579
1	1	89	0.686278
1	1	90	0.681
1	1	91	0.675747
1	1	92	0.670519
1	1	93	0.665318
1	1	94	0.660145
1	1	95	0.655001
1	1	96	0.649887
1	1	97	0.644802
1	1	98	0.639748
1	1	99	0.634724
1	2	18	0.946296
1	2	19	0.945072
1	2	20	0.943796
1	2	21	0.942465
1	2	22	0.941078
1	2	23	0.939633
1	2	24	0.938127
1	2	25	0.936558
1	2	26	0.934923
1	2	27	0.933221
1	2	28	0.931449
1	2	29	0.929605
1	2	30	0.927686
1	2	31	0.92569
1	2	32	0.923616
1	2	33	0.921461
1	2	34	0.919222
1	2	35	0.916898
1	2	36	0.914488
1	2	37	0.911988
1	2	38	0.909398
1	2	39	0.906716
1	2	40	0.90394
1	2	41	0.901069
1	2	42	0.898102
1	2	43	0.895039
1	2	44	0.891878
1	2	45	0.888618
1	2	46	0.88526
1	2	47	0.881803
1	2	48	0.878248
[truncated: 48,513 more rows]

## Sheet: PHQ9 AGE
phq9	age	eq5d3l_pred
0	18	0.907373
0	19	0.943916
0	20	0.954391
0	21	0.954995
0	22	0.953745
0	23	0.952276
0	24	0.950742
0	25	0.94915
0	26	0.947497
0	27	0.945782
0	28	0.944003
0	29	0.942159
0	30	0.940247
0	31	0.938267
0	32	0.936216
0	33	0.934094
0	34	0.931898
0	35	0.929628
0	36	0.927281
0	37	0.924858
0	38	0.922357
0	39	0.919776
0	40	0.917115
0	41	0.914374
0	42	0.911551
0	43	0.908646
0	44	0.905659
0	45	0.90259
0	46	0.899438
0	47	0.896204
0	48	0.892889
0	49	0.889491
0	50	0.886014
0	51	0.882456
0	52	0.87882
0	53	0.875106
0	54	0.871317
0	55	0.867453
0	56	0.863516
0	57	0.859509
0	58	0.855433
0	59	0.851292
0	60	0.847086
0	61	0.84282
0	62	0.838496
0	63	0.834116
0	64	0.829684
0	65	0.825203
0	66	0.820676
0	67	0.816106
0	68	0.811497
0	69	0.806852
0	70	0.802174
0	71	0.797468
0	72	0.792735
0	73	0.787981
0	74	0.783208
0	75	0.778419
0	76	0.773618
0	77	0.768808
0	78	0.763992
0	79	0.759174
0	80	0.754356
0	81	0.749541
0	82	0.744732
0	83	0.739932
0	84	0.735143
0	85	0.730367
0	86	0.725608
0	87	0.720865
0	88	0.716143
0	89	0.711443
0	90	0.706765
0	91	0.702113
0	92	0.697486
0	93	0.692887
0	94	0.688317
0	95	0.683777
0	96	0.679266
0	97	0.674787
0	98	0.67034
0	99	0.665925
1	18	0.88047
1	19	0.924019
1	20	0.939508
1	21	0.94136
1	22	0.939989
1	23	0.938193
1	24	0.936312
1	25	0.934365
1	26	0.932351
1	27	0.930268
1	28	0.928115
1	29	0.925892
1	30	0.923596
1	31	0.921226
1	32	0.918782
1	33	0.916263
1	34	0.913667
1	35	0.910995
1	36	0.908244
1	37	0.905416
1	38	0.90251
1	39	0.899524
1	40	0.89646
1	41	0.893318
1	42	0.890098
1	43	0.886799
1	44	0.883424
1	45	0.879972
1	46	0.876444
1	47	0.872842
1	48	0.869167
1	49	0.865421
1	50	0.861605
1	51	0.85772
1	52	0.853769
1	53	0.849754
1	54	0.845677
1	55	0.84154
1	56	0.837347
1	57	0.833099
1	58	0.8288
1	59	0.824452
1	60	0.820057
1	61	0.81562
1	62	0.811144
1	63	0.80663
1	64	0.802083
1	65	0.797506
1	66	0.792902
1	67	0.788273
1	68	0.783623
1	69	0.778956
1	70	0.774274
1	71	0.769581
1	72	0.764878
1	73	0.76017
1	74	0.755459
1	75	0.750748
1	76	0.746038
1	77	0.741334
1	78	0.736637
1	79	0.731949
1	80	0.727273
1	81	0.72261
1	82	0.717963
1	83	0.713334
1	84	0.708723
1	85	0.704133
1	86	0.699564
1	87	0.695019
1	88	0.690497
1	89	0.686001
1	90	0.681532
1	91	0.677089
1	92	0.672673
1	93	0.668286
1	94	0.663927
1	95	0.659597
1	96	0.655296
1	97	0.651024
1	98	0.646782
1	99	0.642569
2	18	0.852994
2	19	0.900691
2	20	0.921396
2	21	0.925153
2	22	0.923841
2	23	0.921735
2	24	0.919509
2	25	0.917211
2	26	0.914843
2	27	0.912403
2	28	0.909892
2	29	0.907307
2	30	0.904649
2	31	0.901918
2	32	0.899111
2	33	0.896231
2	34	0.893275
2	35	0.890245
2	36	0.887141
2	37	0.883962
2	38	0.88071
2	39	0.877385
2	40	0.873987
2	41	0.870518
2	42	0.866978
2	43	0.86337
2	44	0.859694
2	45	0.855952
2	46	0.852145
2	47	0.848276
2	48	0.844347
2	49	0.840359
2	50	0.836314
2	51	0.832216
2	52	0.828066
2	53	0.823867
2	54	0.819622
2	55	0.815333
2	56	0.811003
2	57	0.806635
2	58	0.802232
2	59	0.797797
2	60	0.793332
2	61	0.78884
2	62	0.784325
2	63	0.779789
2	64	0.775235
2	65	0.770666
2	66	0.766084
2	67	0.761492
2	68	0.756894
2	69	0.752291
2	70	0.747686
2	71	0.743081
2	72	0.738478
2	73	0.73388
2	74	0.72929
2	75	0.724707
2	76	0.720136
2	77	0.715577
2	78	0.711032
2	79	0.706502
2	80	0.701989
2	81	0.697495
2	82	0.69302
2	83	0.688565
2	84	0.684131
2	85	0.67972
2	86	0.675332
2	87	0.670967
2	88	0.666626
2	89	0.66231
2	90	0.658018
2	91	0.653752
2	92	0.649511
2	93	0.645296
2	94	0.641106
2	95	0.636941
2	96	0.632802
2	97	0.628687
2	98	0.624598
2	99	0.620533
3	18	0.827242
3	19	0.875361
3	20	0.900436
3	21	0.906641
3	22	0.905666
3	23	0.903315
3	24	0.900776
3	25	0.898161
3	26	0.895477
3	27	0.892722
3	28	0.889896
3	29	0.887
3	30	0.884033
3	31	0.880996
3	32	0.877888
3	33	0.874711
3	34	0.871465
3	35	0.86815
3	36	0.864767
3	37	0.861318
3	38	0.857803
3	39	0.854224
3	40	0.850582
3	41	0.846879
3	42	0.843116
3	43	0.839295
3	44	0.835418
3	45	0.831487
3	46	0.827504
3	47	0.823472
3	48	0.819392
3	49	0.815267
3	50	0.8111
3	51	0.806892
3	52	0.802647
3	53	0.798366
3	54	0.794053
3	55	0.789711
3	56	0.785341
3	57	0.780946
3	58	0.77653
3	59	0.772094
3	60	0.767641
3	61	0.763174
3	62	0.758695
3	63	0.754206
3	64	0.74971
3	65	0.745209
3	66	0.740706
3	67	0.736201
3	68	0.731698
3	69	0.727198
3	70	0.722704
3	71	0.718216
3	72	0.713737
3	73	0.709267
3	74	0.704809
3	75	0.700364
3	76	0.695932
3	77	0.691516
3	78	0.687116
3	79	0.682732
3	80	0.678367
3	81	0.67402
3	82	0.669693
3	83	0.665385
3	84	0.661098
3	85	0.656831
3	86	0.652585
3	87	0.64836
3	88	0.644157
3	89	0.639975
3	90	0.635814
3	91	0.631675
3	92	0.627558
3	93	0.623461
3	94	0.619386
3	95	0.615331
3	96	0.611297
3	97	0.607284
3	98	0.60329
3	99	0.599315
4	18	0.805076
4	19	0.849983
4	20	0.877559
4	21	0.886381
4	22	0.886078
4	23	0.883595
4	24	0.880801
4	25	0.877926
4	26	0.874985
4	27	0.871977
4	28	0.868902
4	29	0.865762
4	30	0.862557
4	31	0.859287
4	32	0.855954
4	33	0.852558
4	34	0.8491
4	35	0.845582
4	36	0.842005
4	37	0.838371
4	38	0.83468
4	39	0.830934
4	40	0.827136
4	41	0.823287
4	42	0.819389
4	43	0.815444
4	44	0.811454
4	45	0.807422
4	46	0.803349
4	47	0.799237
4	48	0.795089
4	49	0.790908
4	50	0.786696
4	51	0.782454
4	52	0.778186
4	53	0.773893
4	54	0.769578
4	55	0.765244
4	56	0.760892
4	57	0.756525
4	58	0.752145
4	59	0.747754
4	60	0.743354
4	61	0.738948
4	62	0.734537
4	63	0.730123
4	64	0.725707
4	65	0.721293
4	66	0.71688
4	67	0.712472
4	68	0.708069
4	69	0.703672
4	70	0.699284
4	71	0.694904
4	72	0.690535
4	73	0.686178
4	74	0.681832
4	75	0.6775
4	76	0.673182
4	77	0.668878
4	78	0.66459
4	79	0.660317
4	80	0.656061
4	81	0.651821
4	82	0.647598
4	83	0.643393
4	84	0.639204
4	85	0.635034
4	86	0.630881
4	87	0.626745
4	88	0.622627
4	89	0.618527
4	90	0.614443
4	91	0.610378
4	92	0.606329
4	93	0.602296
4	94	0.598281
4	95	0.594281
4	96	0.590297
4	97	0.586329
4	98	0.582376
4	99	0.578437
5	18	0.787445
5	19	0.826468
5	20	0.854106
5	21	0.865158
5	22	0.865819
5	23	0.863353
5	24	0.860378
5	25	0.857308
5	26	0.854175
5	27	0.85098
5	28	0.847725
5	29	0.844411
5	30	0.841037
5	31	0.837606
5	32	0.834119
5	33	0.830576
5	34	0.826979
5	35	0.82333
5	36	0.81963
5	37	0.81588
5	38	0.812083
5	39	0.80824
5	40	0.804354
5	41	0.800425
5	42	0.796456
5	43	0.792449
5	44	0.788406
5	45	0.784329
5	46	0.78022
5	47	0.776082
5	48	0.771915
5	49	0.767724
5	50	0.763508
5	51	0.759271
5	52	0.755015
5	53	0.750741
5	54	0.746453
5	55	0.74215
5	56	0.737836
5	57	0.733513
5	58	0.729181
5	59	0.724844
5	60	0.720501
5	61	0.716156
5	62	0.71181
5	63	0.707464
5	64	0.703119
5	65	0.698777
5	66	0.694439
5	67	0.690106
5	68	0.685779
5	69	0.681459
5	70	0.677148
5	71	0.672845
5	72	0.668553
5	73	0.66427
5	74	0.659999
5	75	0.65574
5	76	0.651492
5	77	0.647258
5	78	0.643036
5	79	0.638827
5	80	0.634632
5	81	0.630451
5	82	0.626283
5	83	0.622129
5	84	0.61799
5	85	0.613864
5	86	0.609752
5	87	0.605654
5	88	0.601569
5	89	0.597499
5	90	0.593441
5	91	0.589397
5	92	0.585365
5	93	0.581347
5	94	0.57734
5	95	0.573345
5	96	0.569363
5	97	0.565391
5	98	0.561431
5	99	0.557481
6	18	0.774283
6	19	0.806119
6	20	0.831493
6	21	0.843847
6	22	0.845602
6	23	0.843312
6	24	0.840228
6	25	0.837019
6	26	0.833751
6	27	0.830425
6	28	0.827045
6	29	0.82361
6	30	0.820123
6	31	0.816583
6	32	0.812994
6	33	0.809355
6	34	0.805668
6	35	0.801936
6	36	0.798159
6	37	0.794339
6	38	0.790479
6	39	0.786579
6	40	0.782641
6	41	0.778668
6	42	0.774661
6	43	0.770623
6	44	0.766554
6	45	0.762457
6	46	0.758334
6	47	0.754187
6	48	0.750017
6	49	0.745827
6	50	0.741618
6	51	0.737392
6	52	0.73315
6	53	0.728895
6	54	0.724629
6	55	0.720352
6	56	0.716066
6	57	0.711774
6	58	0.707475
6	59	0.703173
6	60	0.698867
6	61	0.69456
6	62	0.690253
6	63	0.685946
6	64	0.681641
6	65	0.677339
6	66	0.67304
6	67	0.668746
6	68	0.664458
6	69	0.660176
6	70	0.6559
6	71	0.651633
6	72	0.647373
6	73	0.643122
6	74	0.638879
6	75	0.634647
6	76	0.630423
6	77	0.62621
6	78	0.622007
6	79	0.617815
6	80	0.613633
6	81	0.609462
6	82	0.605301
6	83	0.601151
6	84	0.597012
6	85	0.592883
6	86	0.588765
6	87	0.584658
6	88	0.58056
6	89	0.576473
6	90	0.572395
6	91	0.568328
6	92	0.564269
6	93	0.56022
6	94	0.55618
6	95	0.552148
6	96	0.548125
6	97	0.544109
6	98	0.540102
6	99	0.536101
7	18	0.76475
7	19	0.78935
7	20	0.810819
7	21	0.823238
7	22	0.825974
7	23	0.823991
7	24	0.820862
7	25	0.817553
7	26	0.814183
7	27	0.810761
7	28	0.807287
7	29	0.803764
7	30	0.800191
7	31	0.796571
7	32	0.792905
7	33	0.789195
7	34	0.785441
7	35	0.781646
7	36	0.77781
7	37	0.773937
7	38	0.770026
7	39	0.766081
7	40	0.762102
7	41	0.758091
7	42	0.754051
7	43	0.749982
7	44	0.745887
7	45	0.741768
7	46	0.737625
7	47	0.733461
7	48	0.729278
7	49	0.725076
7	50	0.720858
7	51	0.716625
7	52	0.712379
7	53	0.708121
7	54	0.703853
7	55	0.699576
7	56	0.695291
7	57	0.690999
7	58	0.686703
7	59	0.682403
7	60	0.678099
7	61	0.673795
7	62	0.669489
7	63	0.665183
7	64	0.660879
7	65	0.656576
7	66	0.652276
7	67	0.64798
7	68	0.643687
7	69	0.6394
7	70	0.635117
7	71	0.63084
7	72	0.626569
7	73	0.622304
7	74	0.618046
7	75	0.613796
7	76	0.609552
7	77	0.605317
7	78	0.601089
7	79	0.596869
7	80	0.592656
7	81	0.588452
7	82	0.584256
7	83	0.580068
7	84	0.575887
7	85	0.571715
7	86	0.56755
7	87	0.563393
7	88	0.559244
7	89	0.555102
7	90	0.550967
7	91	0.546839
7	92	0.542717
7	93	0.538603
7	94	0.534494
7	95	0.530391
7	96	0.526295
7	97	0.522203
7	98	0.518117
7	99	0.514035
8	18	0.757642
8	19	0.775771
8	20	0.792609
8	21	0.803897
8	22	0.807255
8	23	0.805642
8	24	0.802515
8	25	0.799123
8	26	0.795664
8	27	0.792154
8	28	0.788596
8	29	0.784991
8	30	0.781339
8	31	0.777642
8	32	0.773902
8	33	0.77012
8	34	0.766297
8	35	0.762436
8	36	0.758537
8	37	0.754602
8	38	0.750633
8	39	0.746631
8	40	0.742598
8	41	0.738536
8	42	0.734445
8	43	0.730329
8	44	0.726188
8	45	0.722025
8	46	0.717839
8	47	0.713634
8	48	0.709411
8	49	0.70517
8	50	0.700915
8	51	0.696645
8	52	0.692363
8	53	0.688069
8	54	0.683766
8	55	0.679453
8	56	0.675133
8	57	0.670807
8	58	0.666475
8	59	0.662139
8	60	0.6578
8	61	0.653458
8	62	0.649115
8	63	0.64477
8	64	0.640426
8	65	0.636083
8	66	0.631741
8	67	0.627401
8	68	0.623064
8	69	0.61873
8	70	0.6144
8	71	0.610073
8	72	0.605751
8	73	0.601433
8	74	0.597121
8	75	0.592814
8	76	0.588512
8	77	0.584216
8	78	0.579925
8	79	0.57564
8	80	0.571362
8	81	0.567089
8	82	0.562822
8	83	0.558561
8	84	0.554306
8	85	0.550057
8	86	0.545814
8	87	0.541576
8	88	0.537343
8	89	0.533116
8	90	0.528895
8	91	0.524678
8	92	0.520466
8	93	0.516258
8	94	0.512055
8	95	0.507856
8	96	0.503661
8	97	0.49947
8	98	0.495282
8	99	0.491097
9	18	0.751752
9	19	0.764518
9	20	0.776794
9	21	0.786077
9	22	0.789539
9	23	0.788269
9	24	0.785172
9	25	0.781697
9	26	0.778141
9	27	0.774535
9	28	0.770882
9	29	0.767182
9	30	0.763438
9	31	0.75965
9	32	0.75582
9	33	0.751949
9	34	0.74804
9	35	0.744092
9	36	0.740109
9	37	0.736091
9	38	0.73204
9	39	0.727957
9	40	0.723845
9	41	0.719704
9	42	0.715537
9	43	0.711344
9	44	0.707128
9	45	0.702889
9	46	0.69863
9	47	0.694352
9	48	0.690056
9	49	0.685744
9	50	0.681416
9	51	0.677075
9	52	0.672722
9	53	0.668357
9	54	0.663982
9	55	0.659599
9	56	0.655207
9	57	0.650809
9	58	0.646406
9	59	0.641997
9	60	0.637585
9	61	0.633169
9	62	0.628752
9	63	0.624333
9	64	0.619913
9	65	0.615493
9	66	0.611073
9	67	0.606655
9	68	0.602238
9	69	0.597823
9	70	0.593411
9	71	0.589001
9	72	0.584595
9	73	0.580192
9	74	0.575792
9	75	0.571397
9	76	0.567006
9	77	0.562619
9	78	0.558236
9	79	0.553858
9	80	0.549485
9	81	0.545116
9	82	0.540752
9	83	0.536392
9	84	0.532037
9	85	0.527686
9	86	0.52334
9	87	0.518998
9	88	0.51466
9	89	0.510327
9	90	0.505997
9	91	0.501671
9	92	0.497348
9	93	0.493029
9	94	0.488713
9	95	0.4844
9	96	0.48009
9	97	0.475782
9	98	0.471477
9	99	0.467174
10	18	0.746078
10	19	0.754596
10	20	0.76287
10	21	0.769724
10	22	0.772749
10	23	0.771696
10	24	0.768637
10	25	0.765067
10	26	0.761394
10	27	0.75767
10	28	0.753899
10	29	0.750082
10	30	0.74622
10	31	0.742316
10	32	0.73837
10	33	0.734384
10	34	0.73036
10	35	0.726299
10	36	0.722202
10	37	0.718072
10	38	0.713909
10	39	0.709716
10	40	0.705494
10	41	0.701243
10	42	0.696967
10	43	0.692666
10	44	0.688343
10	45	0.683997
10	46	0.679632
10	47	0.675247
10	48	0.670846
10	49	0.666428
10	50	0.661996
10	51	0.65755
10	52	0.653092
10	53	0.648623
10	54	0.644144
10	55	0.639657
10	56	0.635161
10	57	0.630659
10	58	0.626151
10	59	0.621639
10	60	0.617122
10	61	0.612602
10	62	0.608079
10	63	0.603555
10	64	0.59903
10	65	0.594504
10	66	0.589978
10	67	0.585452
10	68	0.580928
10	69	0.576405
10	70	0.571885
10	71	0.567366
10	72	0.56285
10	73	0.558337
10	74	0.553827
10	75	0.54932
10	76	0.544817
10	77	0.540317
10	78	0.535821
10	79	0.531329
10	80	0.526841
10	81	0.522356
10	82	0.517876
10	83	0.513399
10	84	0.508927
10	85	0.504458
10	86	0.499993
10	87	0.495531
10	88	0.491073
10	89	0.486619
10	90	0.482168
10	91	0.47772
10	92	0.473275
10	93	0.468832
10	94	0.464393
10	95	0.459955
10	96	0.45552
10	97	0.451087
10	98	0.446656
10	99	0.442226
11	18	0.739884
11	19	0.745115
11	20	0.75013
11	21	0.754536
11	22	0.756686
11	23	0.755654
11	24	0.752611
11	25	0.748931
11	26	0.745114
11	27	0.741244
11	28	0.737326
11	29	0.733362
11	30	0.729355
11	31	0.725305
11	32	0.721213
11	33	0.717083
11	34	0.712914
11	35	0.708709
11	36	0.704469
11	37	0.700196
11	38	0.695891
11	39	0.691557
11	40	0.687194
11	41	0.682803
11	42	0.678388
11	43	0.673949
11	44	0.669487
11	45	0.665005
11	46	0.660503
11	47	0.655983
11	48	0.651446
11	49	0.646894
11	50	0.642328
11	51	0.637749
11	52	0.633159
11	53	0.628558
11	54	0.623948
11	55	0.619329
11	56	0.614703
11	57	0.610071
11	58	0.605434
11	59	0.600792
11	60	0.596146
11	61	0.591497
11	62	0.586847
11	63	0.582194
11	64	0.577541
11	65	0.572888
11	66	0.568234
11	67	0.563582
11	68	0.55893
11	69	0.55428
11	70	0.549633
11	71	0.544987
11	72	0.540344
11	73	0.535704
11	74	0.531067
11	75	0.526434
11	76	0.521803
11	77	0.517177
11	78	0.512554
11	79	0.507935
11	80	0.503319
11	81	0.498708
11	82	0.4941
11	83	0.489497
11	84	0.484897
11	85	0.4803
11	86	0.475708
11	87	0.471119
11	88	0.466533
11	89	0.461951
11	90	0.457372
11	91	0.452797
11	92	0.448224
11	93	0.443654
11	94	0.439086
11	95	0.434521
11	96	0.429958
11	97	0.425397
11	98	0.420838
11	99	0.41628
12	18	0.732679
12	19	0.735386
12	20	0.73786
12	21	0.740065
12	22	0.741078
12	23	0.73984
12	24	0.736764
12	25	0.732954
12	26	0.728968
12	27	0.724921
12	28	0.720827
12	29	0.716688
12	30	0.712505
12	31	0.70828
12	32	0.704015
12	33	0.69971
12	34	0.695369
12	35	0.690992
12	36	0.68658
12	37	0.682137
12	38	0.677663
12	39	0.673159
12	40	0.668629
12	41	0.664072
12	42	0.659492
12	43	0.654888
12	44	0.650264
12	45	0.645619
12	46	0.640956
12	47	0.636277
12	48	0.631582
12	49	0.626873
12	50	0.62215
12	51	0.617416
12	52	0.612672
12	53	0.607918
12	54	0.603156
12	55	0.598387
12	56	0.593612
12	57	0.588831
12	58	0.584046
12	59	0.579258
12	60	0.574466
12	61	0.569673
12	62	0.564878
12	63	0.560083
12	64	0.555287
12	65	0.550492
12	66	0.545699
12	67	0.540906
12	68	0.536116
12	69	0.531328
12	70	0.526542
12	71	0.52176
12	72	0.51698
12	73	0.512204
12	74	0.507432
12	75	0.502664
12	76	0.4979
12	77	0.49314
12	78	0.488384
12	79	0.483632
12	80	0.478885
12	81	0.474142
12	82	0.469403
12	83	0.464669
12	84	0.459939
12	85	0.455213
12	86	0.450491
12	87	0.445774
12	88	0.44106
12	89	0.43635
12	90	0.431643
12	91	0.42694
12	92	0.422241
12	93	0.417544
12	94	0.412851
12	95	0.40816
12	96	0.403472
12	97	0.398787
12	98	0.394104
12	99	0.389422
13	18	0.724158
13	19	0.724921
13	20	0.725449
13	21	0.725816
13	22	0.72561
13	23	0.723961
13	24	0.720777
13	25	0.716817
13	26	0.712636
13	27	0.708387
13	28	0.70409
13	29	0.699749
13	30	0.695365
13	31	0.690939
13	32	0.686474
13	33	0.681972
13	34	0.677433
13	35	0.67286
13	36	0.668254
13	37	0.663617
13	38	0.658951
13	39	0.654258
13	40	0.649539
13	41	0.644795
13	42	0.640029
13	43	0.635242
13	44	0.630436
13	45	0.625611
13	46	0.62077
13	47	0.615914
13	48	0.611044
13	49	0.606162
13	50	0.601269
13	51	0.596365
13	52	0.591453
13	53	0.586533
13	54	0.581607
13	55	0.576675
13	56	0.571739
13	57	0.566799
13	58	0.561856
13	59	0.556911
13	60	0.551965
13	61	0.547018
13	62	0.542072
13	63	0.537127
13	64	0.532182
13	65	0.52724
13	66	0.5223
13	67	0.517363
13	68	0.512429
13	69	0.507499
13	70	0.502573
13	71	0.49765
13	72	0.492733
13	73	0.487819
13	74	0.482911
13	75	0.478008
13	76	0.473109
13	77	0.468216
13	78	0.463328
13	79	0.458445
13	80	0.453568
13	81	0.448696
13	82	0.443829
13	83	0.438967
13	84	0.434111
13	85	0.429259
13	86	0.424413
13	87	0.419571
13	88	0.414734
13	89	0.409902
13	90	0.405074
13	91	0.40025
13	92	0.395431
13	93	0.390615
13	94	0.385804
13	95	0.380996
13	96	0.376191
13	97	0.371389
13	98	0.366591
13	99	0.361795
14	18	0.714144
14	19	0.713397
14	20	0.712433
14	21	0.711332
14	22	0.709963
14	23	0.707753
14	24	0.704373
14	25	0.700238
14	26	0.695842
14	27	0.691368
14	28	0.686847
14	29	0.682282
14	30	0.677675
14	31	0.673029
14	32	0.668345
14	33	0.663625
14	34	0.658871
14	35	0.654084
14	36	0.649267
14	37	0.64442
14	38	0.639547
14	39	0.634649
14	40	0.629727
14	41	0.624783
14	42	0.619819
14	43	0.614836
14	44	0.609837
14	45	0.604821
14	46	0.599792
14	47	0.59475
14	48	0.589696
14	49	0.584633
14	50	0.57956
14	51	0.574481
14	52	0.569395
14	53	0.564303
14	54	0.559208
14	55	0.554109
14	56	0.549008
14	57	0.543905
14	58	0.538802
14	59	0.533699
14	60	0.528597
14	61	0.523496
14	62	0.518398
14	63	0.513303
14	64	0.508211
14	65	0.503122
14	66	0.498038
14	67	0.492959
14	68	0.487884
14	69	0.482815
14	70	0.477751
14	71	0.472694
14	72	0.467642
14	73	0.462596
14	74	0.457557
14	75	0.452524
14	76	0.447498
14	77	0.442479
14	78	0.437466
14	79	0.432459
14	80	0.42746
14	81	0.422467
14	82	0.41748
14	83	0.4125
14	84	0.407526
14	85	0.402559
14	86	0.397597
14	87	0.392642
14	88	0.387692
14	89	0.382749
14	90	0.37781
14	91	0.372878
14	92	0.36795
14	93	0.363027
14	94	0.35811
14	95	0.353197
14	96	0.348288
14	97	0.343383
14	98	0.338483
14	99	0.333586
15	18	0.702548
15	19	0.700613
15	20	0.69849
15	21	0.696234
15	22	0.693837
15	23	0.690989
15	24	0.687325
15	25	0.682988
15	26	0.678363
15	27	0.673648
15	28	0.668885
15	29	0.664081
15	30	0.659237
15	31	0.654357
15	32	0.64944
15	33	0.644491
15	34	0.639509
15	35	0.634498
15	36	0.62946
15	37	0.624395
15	38	0.619306
15	39	0.614195
15	40	0.609064
15	41	0.603914
15	42	0.598746
15	43	0.593563
15	44	0.588366
15	45	0.583157
15	46	0.577936
15	47	0.572707
15	48	0.567468
15	49	0.562223
15	50	0.556973
15	51	0.551717
15	52	0.546459
15	53	0.541198
15	54	0.535935
15	55	0.530673
15	56	0.525411
15	57	0.52015
15	58	0.514891
15	59	0.509635
15	60	0.504383
15	61	0.499135
15	62	0.493891
15	63	0.488653
15	64	0.483421
15	65	0.478194
15	66	0.472974
15	67	0.467761
15	68	0.462556
15	69	0.457357
15	70	0.452166
15	71	0.446983
15	72	0.441808
15	73	0.436641
15	74	0.431483
15	75	0.426332
15	76	0.42119
15	77	0.416056
15	78	0.410931
15	79	0.405814
15	80	0.400705
15	81	0.395604
15	82	0.390511
15	83	0.385426
15	84	0.380349
15	85	0.37528
15	86	0.370218
15	87	0.365164
15	88	0.360117
15	89	0.355077
15	90	0.350044
15	91	0.345017
15	92	0.339997
15	93	0.334983
15	94	0.329975
15	95	0.324973
15	96	0.319977
15	97	0.314986
15	98	0.31
15	99	0.305019
16	18	0.689337
16	19	0.686452
16	20	0.68341
16	21	0.680242
16	22	0.676977
16	23	0.673481
16	24	0.669464
16	25	0.664894
16	26	0.66003
16	27	0.655065
16	28	0.650052
16	29	0.645
16	30	0.639912
16	31	0.63479
16	32	0.629636
16	33	0.624452
16	34	0.619239
16	35	0.614001
16	36	0.608739
16	37	0.603454
16	38	0.598149
16	39	0.592826
16	40	0.587486
16	41	0.582131
16	42	0.576763
16	43	0.571383
16	44	0.565992
16	45	0.560594
16	46	0.555187
16	47	0.549776
16	48	0.544359
16	49	0.53894
16	50	0.533518
16	51	0.528095
16	52	0.522673
16	53	0.517252
16	54	0.511832
16	55	0.506416
16	56	0.501003
16	57	0.495595
16	58	0.490193
16	59	0.484796
16	60	0.479406
16	61	0.474022
16	62	0.468647
16	63	0.463279
16	64	0.45792
16	65	0.452569
16	66	0.447228
16	67	0.441896
16	68	0.436573
16	69	0.431261
16	70	0.425958
16	71	0.420665
16	72	0.415383
16	73	0.410111
16	74	0.404849
16	75	0.399597
16	76	0.394355
16	77	0.389124
16	78	0.383903
16	79	0.378692
16	80	0.373491
16	81	0.3683
16	82	0.363118
16	83	0.357946
16	84	0.352784
16	85	0.347631
16	86	0.342487
16	87	0.337351
16	88	0.332225
16	89	0.327107
16	90	0.321997
16	91	0.316895
16	92	0.311801
16	93	0.306714
16	94	0.301635
16	95	0.296563
16	96	0.291498
16	97	0.286439
16	98	0.281387
16	99	0.276341
17	18	0.674517
17	19	0.67086
17	20	0.667074
17	21	0.663176
17	22	0.659193
17	23	0.655088
17	24	0.650675
17	25	0.645845
17	26	0.640738
17	27	0.63552
17	28	0.630255
17	29	0.624955
17	30	0.619623
17	31	0.614261
17	32	0.608871
17	33	0.603455
17	34	0.598016
17	35	0.592555
17	36	0.587074
17	37	0.581576
17	38	0.576062
17	39	0.570534
17	40	0.564994
17	41	0.559444
17	42	0.553885
17	43	0.548318
17	44	0.542746
17	45	0.537169
17	46	0.53159
17	47	0.526009
17	48	0.520428
17	49	0.514848
17	50	0.50927
17	51	0.503695
17	52	0.498124
17	53	0.492558
17	54	0.486998
17	55	0.481444
17	56	0.475898
17	57	0.47036
17	58	0.46483
17	59	0.45931
17	60	0.4538
17	61	0.448299
17	62	0.44281
17	63	0.437331
17	64	0.431864
17	65	0.426408
17	66	0.420964
17	67	0.415533
17	68	0.410113
17	69	0.404705
17	70	0.39931
17	71	0.393928
17	72	0.388557
17	73	0.3832
17	74	0.377854
17	75	0.372521
17	76	0.3672
17	77	0.361892
17	78	0.356595
17	79	0.35131
17	80	0.346037
17	81	0.340776
17	82	0.335526
17	83	0.330288
17	84	0.32506
17	85	0.319843
17	86	0.314637
17	87	0.309441
17	88	0.304255
17	89	0.299079
17	90	0.293913
17	91	0.288756
17	92	0.283608
17	93	0.278469
17	94	0.273339
17	95	0.268217
17	96	0.263104
17	97	0.257998
17	98	0.252899
17	99	0.247808
18	18	0.658131
18	19	0.653836
18	20	0.649436
18	21	0.644939
18	22	0.640367
18	23	0.635718
18	24	0.630898
18	25	0.625789
18	26	0.620439
18	27	0.614975
18	28	0.609464
18	29	0.603923
18	30	0.598354
18	31	0.592761
18	32	0.587145
18	33	0.581508
18	34	0.575853
18	35	0.570182
18	36	0.564497
18	37	0.558799
18	38	0.55309
18	39	0.547373
18	40	0.541649
18	41	0.53592
18	42	0.530187
18	43	0.524451
18	44	0.518715
18	45	0.51298
18	46	0.507246
18	47	0.501516
18	48	0.49579
18	49	0.490069
18	50	0.484355
18	51	0.478648
18	52	0.47295
18	53	0.46726
18	54	0.46158
18	55	0.455911
18	56	0.450253
18	57	0.444607
18	58	0.438973
18	59	0.433352
18	60	0.427743
18	61	0.422149
18	62	0.416568
18	63	0.411001
18	64	0.405448
18	65	0.39991
18	66	0.394386
18	67	0.388877
18	68	0.383382
18	69	0.377903
18	70	0.372438
18	71	0.366987
18	72	0.361552
18	73	0.356131
18	74	0.350725
18	75	0.345333
18	76	0.339955
18	77	0.334591
18	78	0.329241
18	79	0.323905
18	80	0.318582
18	81	0.313272
18	82	0.307976
18	83	0.302692
18	84	0.297421
18	85	0.292162
18	86	0.286915
18	87	0.28168
18	88	0.276456
18	89	0.271244
18	90	0.266042
18	91	0.260852
18	92	0.255671
18	93	0.250501
18	94	0.24534
18	95	0.240189
18	96	0.235047
18	97	0.229914
18	98	0.22479
18	99	0.219674
19	18	0.640248
19	19	0.63542
19	20	0.630506
19	21	0.625513
19	22	0.620453
19	23	0.615338
19	24	0.610127
19	25	0.604732
19	26	0.599144
19	27	0.593447
19	28	0.587705
19	29	0.581937
19	30	0.576148
19	31	0.57034
19	32	0.564515
19	33	0.558676
19	34	0.552825
19	35	0.546963
19	36	0.541093
19	37	0.535216
19	38	0.529335
19	39	0.523451
19	40	0.517565
19	41	0.51168
19	42	0.505796
19	43	0.499915
19	44	0.494039
19	45	0.488169
19	46	0.482306
19	47	0.476451
19	48	0.470605
19	49	0.464769
19	50	0.458944
19	51	0.453131
19	52	0.44733
19	53	0.441543
19	54	0.435769
19	55	0.43001
19	56	0.424266
19	57	0.418537
19	58	0.412824
19	59	0.407127
19	60	0.401447
19	61	0.395783
19	62	0.390135
19	63	0.384505
19	64	0.378892
19	65	0.373296
19	66	0.367717
19	67	0.362155
19	68	0.356611
19	69	0.351083
19	70	0.345573
19	71	0.340079
19	72	0.334603
19	73	0.329142
19	74	0.323698
19	75	0.318271
19	76	0.312859
19	77	0.307463
19	78	0.302083
19	79	0.296718
19	80	0.291368
19	81	0.286032
19	82	0.280711
19	83	0.275405
19	84	0.270112
19	85	0.264832
19	86	0.259566
19	87	0.254313
19	88	0.249073
19	89	0.243845
19	90	0.238629
19	91	0.233424
19	92	0.228232
19	93	0.22305
19	94	0.217879
19	95	0.212718
19	96	0.207568
19	97	0.202428
19	98	0.197297
19	99	0.192176
20	18	0.620973
20	19	0.615696
20	20	0.610351
20	21	0.604943
20	22	0.599479
20	23	0.59397
20	24	0.588407
20	25	0.582735
20	26	0.576921
20	27	0.571012
20	28	0.56506
20	29	0.559088
20	30	0.553101
20	31	0.547103
20	32	0.541094
20	33	0.535077
20	34	0.529055
20	35	0.523029
20	36	0.517001
20	37	0.510972
20	38	0.504945
20	39	0.498921
20	40	0.492902
20	41	0.486889
20	42	0.480883
20	43	0.474886
20	44	0.468899
20	45	0.462923
20	46	0.456959
20	47	0.451008
20	48	0.445071
20	49	0.439148
20	50	0.433241
20	51	0.42735
20	52	0.421476
20	53	0.415619
20	54	0.40978
20	55	0.403959
20	56	0.398157
20	57	0.392373
20	58	0.386609
20	59	0.380864
20	60	0.375138
20	61	0.369432
20	62	0.363745
20	63	0.358078
20	64	0.35243
20	65	0.346803
20	66	0.341194
20	67	0.335606
20	68	0.330036
20	69	0.324486
20	70	0.318954
20	71	0.313441
20	72	0.307947
20	73	0.302471
20	74	0.297014
20	75	0.291574
20	76	0.286151
20	77	0.280746
20	78	0.275357
20	79	0.269986
20	80	0.26463
20	81	0.25929
20	82	0.253967
20	83	0.248658
20	84	0.243364
20	85	0.238085
20	86	0.23282
20	87	0.227569
20	88	0.222332
20	89	0.217108
20	90	0.211897
20	91	0.206699
20	92	0.201512
20	93	0.196338
20	94	0.191175
20	95	0.186024
20	96	0.180883
20	97	0.175754
20	98	0.170634
20	99	0.165525
21	18	0.600441
21	19	0.594788
21	20	0.589083
21	21	0.583329
21	22	0.577531
21	23	0.571699
21	24	0.565833
21	25	0.559908
21	26	0.553889
21	27	0.547793
21	28	0.54166
21	29	0.535513
21	30	0.529358
21	31	0.523199
21	32	0.517037
21	33	0.510874
21	34	0.504712
21	35	0.498553
21	36	0.492398
21	37	0.48625
21	38	0.480109
21	39	0.473978
21	40	0.467857
21	41	0.461748
21	42	0.455652
21	43	0.44957
21	44	0.443504
21	45	0.437454
21	46	0.43142
21	47	0.425405
21	48	0.419408
21	49	0.41343
21	50	0.407471
21	51	0.401533
21	52	0.395616
21	53	0.389719
21	54	0.383844
21	55	0.37799
21	56	0.372159
21	57	0.366349
21	58	0.360561
21	59	0.354795
21	60	0.349051
21	61	0.34333
21	62	0.33763
21	63	0.331953
21	64	0.326297
21	65	0.320663
21	66	0.31505
21	67	0.309459
21	68	0.303889
21	69	0.298339
21	70	0.292811
21	71	0.287302
21	72	0.281814
21	73	0.276345
21	74	0.270895
21	75	0.265465
21	76	0.260053
21	77	0.254659
21	78	0.249284
21	79	0.243926
21	80	0.238585
21	81	0.233261
21	82	0.227954
21	83	0.222663
21	84	0.217387
21	85	0.212127
21	86	0.206882
21	87	0.201652
21	88	0.196435
21	89	0.191233
21	90	0.186044
21	91	0.180869
21	92	0.175706
21	93	0.170556
21	94	0.165418
21	95	0.160291
21	96	0.155177
21	97	0.150073
21	98	0.14498
21	99	0.139898
22	18	0.578821
22	19	0.572858
22	20	0.566856
22	21	0.56082
22	22	0.554752
22	23	0.54866
22	24	0.542547
22	25	0.536405
22	26	0.530209
22	27	0.523958
22	28	0.517678
22	29	0.511391
22	30	0.505103
22	31	0.498818
22	32	0.492537
22	33	0.486263
22	34	0.479996
22	35	0.473739
22	36	0.467493
22	37	0.46126
22	38	0.455041
22	39	0.448837
22	40	0.442649
22	41	0.436479
22	42	0.430327
22	43	0.424194
22	44	0.418082
22	45	0.41199
22	46	0.40592
22	47	0.399873
22	48	0.393847
22	49	0.387845
22	50	0.381867
22	51	0.375912
22	52	0.369981
22	53	0.364074
22	54	0.358192
22	55	0.352334
22	56	0.346501
22	57	0.340693
22	58	0.334909
22	59	0.329149
22	60	0.323414
22	61	0.317703
22	62	0.312015
22	63	0.306352
22	64	0.300712
22	65	0.295096
22	66	0.289503
22	67	0.283932
22	68	0.278384
22	69	0.272857
22	70	0.267353
22	71	0.26187
22	72	0.256408
22	73	0.250967
22	74	0.245545
22	75	0.240144
22	76	0.234762
22	77	0.229399
22	78	0.224055
22	79	0.218729
22	80	0.213421
22	81	0.208131
22	82	0.202857
22	83	0.1976
22	84	0.192359
22	85	0.187134
22	86	0.181925
22	87	0.17673
22	88	0.171551
22	89	0.166385
22	90	0.161233
22	91	0.156095
22	92	0.15097
22	93	0.145858
22	94	0.140758
22	95	0.13567
22	96	0.130594
22	97	0.125529
22	98	0.120476
22	99	0.115433
23	18	0.556313
23	19	0.550101
23	20	0.543864
23	21	0.537604
23	22	0.531326
23	23	0.525033
23	24	0.51873
23	25	0.512417
23	26	0.50608
23	27	0.499709
23	28	0.49332
23	29	0.486931
23	30	0.480548
23	31	0.474175
23	32	0.467814
23	33	0.461465
23	34	0.455132
23	35	0.448814
23	36	0.442514
23	37	0.436233
23	38	0.429971
23	39	0.42373
23	40	0.41751
23	41	0.411313
23	42	0.40514
23	43	0.39899
23	44	0.392865
23	45	0.386765
23	46	0.38069
23	47	0.374642
23	48	0.368619
23	49	0.362623
23	50	0.356654
23	51	0.350712
23	52	0.344796
23	53	0.338907
23	54	0.333045
23	55	0.327211
23	56	0.321402
23	57	0.315621
23	58	0.309865
23	59	0.304137
23	60	0.298434
23	61	0.292756
23	62	0.287104
23	63	0.281478
23	64	0.275876
23	65	0.270298
23	66	0.264745
23	67	0.259215
23	68	0.253708
23	69	0.248225
23	70	0.242763
23	71	0.237324
23	72	0.231907
23	73	0.22651
23	74	0.221135
23	75	0.215779
23	76	0.210444
23	77	0.205128
23	78	0.199831
23	79	0.194552
23	80	0.189292
23	81	0.184049
23	82	0.178823
23	83	0.173614
23	84	0.168422
23	85	0.163245
23	86	0.158084
23	87	0.152938
23	88	0.147807
23	89	0.14269
23	90	0.137587
23	91	0.132498
23	92	0.127422
23	93	0.122358
23	94	0.117308
23	95	0.112269
23	96	0.107242
23	97	0.102227
23	98	0.0972224
23	99	0.092229
24	18	0.533143
24	19	0.526741
24	20	0.520326
24	21	0.513901
24	22	0.507468
24	23	0.501031
24	24	0.494594
24	25	0.48816
24	26	0.481721
24	27	0.475269
24	28	0.468811
24	29	0.46236
24	30	0.455922
24	31	0.4495
24	32	0.443097
24	33	0.436714
24	34	0.430351
24	35	0.42401
24	36	0.417693
24	37	0.411399
24	38	0.40513
24	39	0.398887
24	40	0.39267
24	41	0.38648
24	42	0.380317
24	43	0.374183
24	44	0.368076
24	45	0.361999
24	46	0.35595
24	47	0.349929
24	48	0.343938
[truncated: 297 more rows]

## Sheet: GAD7 AGE
gad7	age	eq5d3l_pred
0	18	0.911216
0	19	0.909292
0	20	0.907289
0	21	0.905207
0	22	0.903045
0	23	0.900804
0	24	0.898483
0	25	0.896081
0	26	0.893601
0	27	0.89104
0	28	0.888401
0	29	0.885683
0	30	0.882887
0	31	0.880014
0	32	0.877064
0	33	0.874038
0	34	0.870937
0	35	0.867762
0	36	0.864515
0	37	0.861196
0	38	0.857806
0	39	0.854347
0	40	0.85082
0	41	0.847226
0	42	0.843567
0	43	0.839845
0	44	0.836059
0	45	0.832213
0	46	0.828307
0	47	0.824343
0	48	0.820322
0	49	0.816245
0	50	0.812115
0	51	0.807932
0	52	0.803698
0	53	0.799413
0	54	0.79508
0	55	0.790699
0	56	0.786272
0	57	0.7818
0	58	0.777284
0	59	0.772725
0	60	0.768123
0	61	0.76348
0	62	0.758797
0	63	0.754075
0	64	0.749313
0	65	0.744514
0	66	0.739677
0	67	0.734804
0	68	0.729894
0	69	0.724949
0	70	0.719968
0	71	0.714953
0	72	0.709903
0	73	0.704819
0	74	0.699701
0	75	0.69455
0	76	0.689365
0	77	0.684148
0	78	0.678898
0	79	0.673616
0	80	0.668301
0	81	0.662954
0	82	0.657576
0	83	0.652167
0	84	0.646726
0	85	0.641254
0	86	0.635752
0	87	0.63022
0	88	0.624658
0	89	0.619066
0	90	0.613446
0	91	0.607798
0	92	0.602122
0	93	0.596419
0	94	0.59069
0	95	0.584935
0	96	0.579156
0	97	0.573353
0	98	0.567528
0	99	0.561682
1	18	0.900435
1	19	0.898445
1	20	0.896375
1	21	0.894225
1	22	0.891996
1	23	0.889686
1	24	0.887295
1	25	0.884825
1	26	0.882275
1	27	0.879645
1	28	0.876936
1	29	0.874149
1	30	0.871283
1	31	0.868341
1	32	0.865321
1	33	0.862226
1	34	0.859056
1	35	0.855813
1	36	0.852496
1	37	0.849108
1	38	0.84565
1	39	0.842122
1	40	0.838526
1	41	0.834864
1	42	0.831136
1	43	0.827344
1	44	0.823489
1	45	0.819573
1	46	0.815596
1	47	0.811561
1	48	0.807469
1	49	0.80332
1	50	0.799116
1	51	0.794859
1	52	0.790549
1	53	0.786188
1	54	0.781777
1	55	0.777317
1	56	0.772809
1	57	0.768254
1	58	0.763653
1	59	0.759007
1	60	0.754317
1	61	0.749583
1	62	0.744807
1	63	0.739989
1	64	0.73513
1	65	0.73023
1	66	0.72529
1	67	0.720311
1	68	0.715293
1	69	0.710236
1	70	0.705141
1	71	0.700009
1	72	0.694839
1	73	0.689632
1	74	0.684388
1	75	0.679109
1	76	0.673793
1	77	0.668441
1	78	0.663054
1	79	0.657632
1	80	0.652176
1	81	0.646684
1	82	0.641159
1	83	0.6356
1	84	0.630008
1	85	0.624383
1	86	0.618725
1	87	0.613036
1	88	0.607316
1	89	0.601565
1	90	0.595784
1	91	0.589975
1	92	0.584137
1	93	0.578272
1	94	0.57238
1	95	0.566464
1	96	0.560523
1	97	0.55456
1	98	0.548575
1	99	0.54257
2	18	0.88904
2	19	0.886979
2	20	0.884838
2	21	0.882617
2	22	0.880316
2	23	0.877935
2	24	0.875473
2	25	0.872931
2	26	0.870309
2	27	0.867608
2	28	0.864827
2	29	0.861969
2	30	0.859032
2	31	0.856018
2	32	0.852928
2	33	0.849762
2	34	0.846522
2	35	0.843207
2	36	0.839821
2	37	0.836362
2	38	0.832834
2	39	0.829236
2	40	0.825569
2	41	0.821836
2	42	0.818038
2	43	0.814174
2	44	0.810248
2	45	0.80626
2	46	0.80221
2	47	0.798102
2	48	0.793935
2	49	0.78971
2	50	0.78543
2	51	0.781095
2	52	0.776706
2	53	0.772265
2	54	0.767772
2	55	0.763228
2	56	0.758634
2	57	0.753991
2	58	0.749301
2	59	0.744563
2	60	0.739778
2	61	0.734948
2	62	0.730073
2	63	0.725153
2	64	0.72019
2	65	0.715183
2	66	0.710134
2	67	0.705042
2	68	0.699909
2	69	0.694734
2	70	0.689518
2	71	0.684261
2	72	0.678965
2	73	0.673629
2	74	0.668253
2	75	0.662838
2	76	0.657384
2	77	0.651892
2	78	0.646362
2	79	0.640795
2	80	0.63519
2	81	0.629549
2	82	0.623872
2	83	0.618159
2	84	0.612411
2	85	0.606629
2	86	0.600813
2	87	0.594964
2	88	0.589083
2	89	0.583171
2	90	0.577229
2	91	0.571257
2	92	0.565258
2	93	0.559231
2	94	0.553179
2	95	0.547103
2	96	0.541004
2	97	0.534884
2	98	0.528745
2	99	0.522588
3	18	0.877079
3	19	0.874941
3	20	0.872724
3	21	0.870426
3	22	0.868048
3	23	0.865589
3	24	0.863051
3	25	0.860432
3	26	0.857734
3	27	0.854957
3	28	0.8521
3	29	0.849166
3	30	0.846154
3	31	0.843064
3	32	0.839899
3	33	0.836659
3	34	0.833344
3	35	0.829955
3	36	0.826494
3	37	0.822962
3	38	0.819359
3	39	0.815686
3	40	0.811946
3	41	0.808138
3	42	0.804264
3	43	0.800326
3	44	0.796323
3	45	0.792258
3	46	0.788131
3	47	0.783944
3	48	0.779698
3	49	0.775393
3	50	0.771031
3	51	0.766613
3	52	0.76214
3	53	0.757612
3	54	0.753031
3	55	0.748397
3	56	0.743711
3	57	0.738974
3	58	0.734188
3	59	0.729351
3	60	0.724466
3	61	0.719533
3	62	0.714551
3	63	0.709523
3	64	0.704449
3	65	0.699328
3	66	0.694162
3	67	0.688951
3	68	0.683695
3	69	0.678395
3	70	0.673052
3	71	0.667665
3	72	0.662235
3	73	0.656763
3	74	0.651248
3	75	0.645692
3	76	0.640095
3	77	0.634457
3	78	0.628779
3	79	0.623061
3	80	0.617304
3	81	0.611509
3	82	0.605677
3	83	0.599807
3	84	0.593901
3	85	0.587959
3	86	0.581984
3	87	0.575975
3	88	0.569933
3	89	0.563861
3	90	0.557758
3	91	0.551627
3	92	0.545469
3	93	0.539285
3	94	0.533077
3	95	0.526847
3	96	0.520596
3	97	0.514327
3	98	0.508041
3	99	0.501741
4	18	0.864583
4	19	0.86236
4	20	0.860057
4	21	0.857674
4	22	0.855211
4	23	0.852668
4	24	0.850045
4	25	0.847342
4	26	0.84456
4	27	0.8417
4	28	0.83876
4	29	0.835743
4	30	0.832649
4	31	0.829478
4	32	0.826232
4	33	0.82291
4	34	0.819514
4	35	0.816045
4	36	0.812504
4	37	0.808891
4	38	0.805208
4	39	0.801455
4	40	0.797634
4	41	0.793745
4	42	0.78979
4	43	0.78577
4	44	0.781685
4	45	0.777537
4	46	0.773326
4	47	0.769054
4	48	0.764722
4	49	0.76033
4	50	0.75588
4	51	0.751372
4	52	0.746807
4	53	0.742185
4	54	0.737509
4	55	0.732778
4	56	0.727993
4	57	0.723156
4	58	0.718265
4	59	0.713323
4	60	0.70833
4	61	0.703286
4	62	0.698192
4	63	0.693048
4	64	0.687855
4	65	0.682614
4	66	0.677324
4	67	0.671987
4	68	0.666602
4	69	0.661171
4	70	0.655693
4	71	0.65017
4	72	0.644601
4	73	0.638987
4	74	0.633329
4	75	0.627627
4	76	0.621882
4	77	0.616094
4	78	0.610264
4	79	0.604393
4	80	0.598482
4	81	0.592531
4	82	0.586541
4	83	0.580514
4	84	0.57445
4	85	0.56835
4	86	0.562216
4	87	0.556048
4	88	0.549849
4	89	0.54362
4	90	0.537362
4	91	0.531076
4	92	0.524765
4	93	0.518431
4	94	0.512075
4	95	0.5057
4	96	0.499307
4	97	0.492899
4	98	0.486478
4	99	0.480046
5	18	0.851546
5	19	0.849227
5	20	0.846829
5	21	0.84435
5	22	0.841792
5	23	0.839155
5	24	0.836438
5	25	0.833642
5	26	0.830767
5	27	0.827814
5	28	0.824783
5	29	0.821675
5	30	0.81849
5	31	0.815229
5	32	0.811893
5	33	0.808482
5	34	0.804997
5	35	0.80144
5	36	0.79781
5	37	0.794109
5	38	0.790338
5	39	0.786497
5	40	0.782587
5	41	0.77861
5	42	0.774566
5	43	0.770457
5	44	0.766282
5	45	0.762043
5	46	0.757741
5	47	0.753377
5	48	0.748951
5	49	0.744464
5	50	0.739918
5	51	0.735312
5	52	0.730648
5	53	0.725926
5	54	0.721147
5	55	0.716312
5	56	0.711421
5	57	0.706474
5	58	0.701473
5	59	0.696418
5	60	0.69131
5	61	0.686148
5	62	0.680934
5	63	0.675668
5	64	0.670351
5	65	0.664982
5	66	0.659563
5	67	0.654094
5	68	0.648575
5	69	0.643007
5	70	0.63739
5	71	0.631726
5	72	0.626014
5	73	0.620255
5	74	0.61445
5	75	0.608599
5	76	0.602704
5	77	0.596765
5	78	0.590782
5	79	0.584757
5	80	0.578692
5	81	0.572585
5	82	0.56644
5	83	0.560257
5	84	0.554038
5	85	0.547783
5	86	0.541495
5	87	0.535175
5	88	0.528824
5	89	0.522445
5	90	0.516038
5	91	0.509608
5	92	0.503154
5	93	0.49668
5	94	0.490187
5	95	0.483679
5	96	0.477157
5	97	0.470625
5	98	0.464084
5	99	0.457538
6	18	0.837922
6	19	0.835494
6	20	0.832987
6	21	0.830402
6	22	0.827737
6	23	0.824993
6	24	0.822171
6	25	0.819271
6	26	0.816293
6	27	0.813237
6	28	0.810104
6	29	0.806895
6	30	0.803609
6	31	0.800249
6	32	0.796814
6	33	0.793304
6	34	0.789722
6	35	0.786066
6	36	0.78234
6	37	0.778542
6	38	0.774674
6	39	0.770736
6	40	0.76673
6	41	0.762656
6	42	0.758515
6	43	0.754308
6	44	0.750035
6	45	0.745698
6	46	0.741296
6	47	0.736832
6	48	0.732305
6	49	0.727716
6	50	0.723066
6	51	0.718355
6	52	0.713585
6	53	0.708755
6	54	0.703867
6	55	0.69892
6	56	0.693916
6	57	0.688855
6	58	0.683737
6	59	0.678563
6	60	0.673333
6	61	0.668049
6	62	0.662709
6	63	0.657316
6	64	0.651869
6	65	0.646369
6	66	0.640816
6	67	0.635211
6	68	0.629554
6	69	0.623847
6	70	0.618089
6	71	0.612281
6	72	0.606425
6	73	0.60052
6	74	0.594567
6	75	0.588568
6	76	0.582523
6	77	0.576434
6	78	0.570301
6	79	0.564125
6	80	0.557908
6	81	0.551651
6	82	0.545356
6	83	0.539023
6	84	0.532655
6	85	0.526253
6	86	0.519819
6	87	0.513355
6	88	0.506863
6	89	0.500344
6	90	0.493802
6	91	0.487238
6	92	0.480655
6	93	0.474056
6	94	0.467442
6	95	0.460817
6	96	0.454184
6	97	0.447545
6	98	0.440904
6	99	0.434263
7	18	0.823609
7	19	0.821059
7	20	0.818431
7	21	0.815725
7	22	0.812941
7	23	0.81008
7	24	0.807141
7	25	0.804124
7	26	0.801031
7	27	0.797862
7	28	0.794616
7	29	0.791295
7	30	0.787899
7	31	0.784429
7	32	0.780884
7	33	0.777267
7	34	0.773577
7	35	0.769815
7	36	0.765982
7	37	0.762079
7	38	0.758105
7	39	0.754063
7	40	0.749952
7	41	0.745773
7	42	0.741527
7	43	0.737215
7	44	0.732837
7	45	0.728394
7	46	0.723887
7	47	0.719315
7	48	0.71468
7	49	0.709983
7	50	0.705223
7	51	0.700402
7	52	0.69552
7	53	0.690576
7	54	0.685573
7	55	0.680511
7	56	0.675389
7	57	0.670208
7	58	0.664969
7	59	0.659672
7	60	0.654318
7	61	0.648907
7	62	0.64344
7	63	0.637917
7	64	0.632338
7	65	0.626705
7	66	0.621017
7	67	0.615276
7	68	0.609482
7	69	0.603635
7	70	0.597736
7	71	0.591787
7	72	0.585788
7	73	0.57974
7	74	0.573643
7	75	0.5675
7	76	0.56131
7	77	0.555076
7	78	0.548798
7	79	0.542479
7	80	0.536118
7	81	0.529719
7	82	0.523282
7	83	0.51681
7	84	0.510304
7	85	0.503766
7	86	0.497199
7	87	0.490605
7	88	0.483985
7	89	0.477343
7	90	0.470681
7	91	0.464002
7	92	0.457307
7	93	0.450601
7	94	0.443886
7	95	0.437165
7	96	0.430441
7	97	0.423718
7	98	0.416998
7	99	0.410285
8	18	0.808453
8	19	0.805768
8	20	0.803006
8	21	0.800167
8	22	0.797251
8	23	0.794259
8	24	0.791191
8	25	0.788047
8	26	0.784828
8	27	0.781534
8	28	0.778165
8	29	0.774723
8	30	0.771206
8	31	0.767617
8	32	0.763954
8	33	0.76022
8	34	0.756415
8	35	0.752538
8	36	0.748591
8	37	0.744575
8	38	0.740489
8	39	0.736335
8	40	0.732113
8	41	0.727823
8	42	0.723467
8	43	0.719044
8	44	0.714556
8	45	0.710002
8	46	0.705383
8	47	0.7007
8	48	0.695954
8	49	0.691144
8	50	0.686271
8	51	0.681336
8	52	0.676338
8	53	0.671279
8	54	0.666159
8	55	0.660978
8	56	0.655737
8	57	0.650436
8	58	0.645075
8	59	0.639656
8	60	0.634177
8	61	0.628641
8	62	0.623046
8	63	0.617395
8	64	0.611687
8	65	0.605923
8	66	0.600103
8	67	0.594229
8	68	0.588301
8	69	0.58232
8	70	0.576287
8	71	0.570202
8	72	0.564067
8	73	0.557882
8	74	0.55165
8	75	0.545371
8	76	0.539046
8	77	0.532677
8	78	0.526266
8	79	0.519814
8	80	0.513322
8	81	0.506794
8	82	0.50023
8	83	0.493633
8	84	0.487005
8	85	0.480349
8	86	0.473666
8	87	0.46696
8	88	0.460232
8	89	0.453486
8	90	0.446724
8	91	0.43995
8	92	0.433167
8	93	0.426377
8	94	0.419583
8	95	0.41279
8	96	0.406001
8	97	0.399219
8	98	0.392447
8	99	0.385689
9	18	0.79225
9	19	0.789415
9	20	0.786506
9	21	0.783522
9	22	0.780463
9	23	0.77733
9	24	0.774122
9	25	0.770841
9	26	0.767486
9	27	0.764059
9	28	0.760558
9	29	0.756985
9	30	0.753341
9	31	0.749625
9	32	0.745838
9	33	0.741981
9	34	0.738053
9	35	0.734057
9	36	0.729991
9	37	0.725857
9	38	0.721655
9	39	0.717385
9	40	0.713048
9	41	0.708644
9	42	0.704174
9	43	0.699639
9	44	0.695038
9	45	0.690372
9	46	0.685641
9	47	0.680846
9	48	0.675987
9	49	0.671065
9	50	0.666079
9	51	0.661031
9	52	0.65592
9	53	0.650747
9	54	0.645512
9	55	0.640216
9	56	0.634858
9	57	0.62944
9	58	0.623962
9	59	0.618423
9	60	0.612826
9	61	0.607169
9	62	0.601454
9	63	0.595681
9	64	0.58985
9	65	0.583963
9	66	0.57802
9	67	0.572023
9	68	0.56597
9	69	0.559865
9	70	0.553707
9	71	0.547498
9	72	0.54124
9	73	0.534932
9	74	0.528577
9	75	0.522176
9	76	0.515731
9	77	0.509243
9	78	0.502715
9	79	0.496148
9	80	0.489543
9	81	0.482904
9	82	0.476233
9	83	0.469532
9	84	0.462803
9	85	0.456048
9	86	0.449272
9	87	0.442476
9	88	0.435664
9	89	0.428839
9	90	0.422003
9	91	0.415159
9	92	0.408313
9	93	0.401465
9	94	0.394621
9	95	0.387784
9	96	0.380957
9	97	0.374144
9	98	0.367348
9	99	0.360574
10	18	0.774748
10	19	0.771754
10	20	0.768687
10	21	0.765548
10	22	0.762337
10	23	0.759054
10	24	0.755699
10	25	0.752273
10	26	0.748776
10	27	0.745208
10	28	0.74157
10	29	0.737863
10	30	0.734086
10	31	0.73024
10	32	0.726325
10	33	0.722342
10	34	0.718291
10	35	0.714172
10	36	0.709986
10	37	0.705734
10	38	0.701415
10	39	0.69703
10	40	0.692579
10	41	0.688063
10	42	0.683482
10	43	0.678836
10	44	0.674125
10	45	0.66935
10	46	0.664511
10	47	0.659609
10	48	0.654643
10	49	0.649613
10	50	0.644521
10	51	0.639366
10	52	0.634148
10	53	0.628869
10	54	0.623527
10	55	0.618124
10	56	0.612659
10	57	0.607133
10	58	0.601547
10	59	0.595901
10	60	0.590194
10	61	0.584429
10	62	0.578605
10	63	0.572723
10	64	0.566784
10	65	0.560788
10	66	0.554736
10	67	0.54863
10	68	0.542469
10	69	0.536256
10	70	0.529991
10	71	0.523675
10	72	0.517311
10	73	0.510899
10	74	0.504441
10	75	0.497939
10	76	0.491394
10	77	0.484809
10	78	0.478186
10	79	0.471526
10	80	0.464832
10	81	0.458107
10	82	0.451352
10	83	0.444571
10	84	0.437767
10	85	0.430942
10	86	0.424099
10	87	0.417242
10	88	0.410373
10	89	0.403496
10	90	0.396614
10	91	0.389731
10	92	0.382851
10	93	0.375976
10	94	0.369111
10	95	0.36226
10	96	0.355425
10	97	0.348612
10	98	0.341824
10	99	0.335064
11	18	0.755675
11	19	0.752513
11	20	0.749282
11	21	0.745981
11	22	0.742612
11	23	0.739175
11	24	0.735669
11	25	0.732095
11	26	0.728453
11	27	0.724744
11	28	0.720968
11	29	0.717126
11	30	0.713217
11	31	0.709242
11	32	0.705201
11	33	0.701094
11	34	0.696923
11	35	0.692686
11	36	0.688385
11	37	0.684019
11	38	0.679589
11	39	0.675096
11	40	0.670538
11	41	0.665917
11	42	0.661232
11	43	0.656484
11	44	0.651673
11	45	0.646799
11	46	0.641863
11	47	0.636863
11	48	0.631801
11	49	0.626677
11	50	0.62149
11	51	0.616241
11	52	0.610931
11	53	0.605558
11	54	0.600124
11	55	0.594629
11	56	0.589073
11	57	0.583456
11	58	0.577779
11	59	0.572042
11	60	0.566245
11	61	0.56039
11	62	0.554476
11	63	0.548504
11	64	0.542476
11	65	0.536392
11	66	0.530252
11	67	0.524059
11	68	0.517812
11	69	0.511514
11	70	0.505165
11	71	0.498767
11	72	0.492322
11	73	0.485831
11	74	0.479296
11	75	0.472718
11	76	0.466101
11	77	0.459446
11	78	0.452755
11	79	0.446031
11	80	0.439276
11	81	0.432493
11	82	0.425685
11	83	0.418855
11	84	0.412006
11	85	0.40514
11	86	0.398261
11	87	0.391373
11	88	0.384479
11	89	0.377583
11	90	0.370687
11	91	0.363796
11	92	0.356914
11	93	0.350044
11	94	0.34319
11	95	0.336357
11	96	0.329547
11	97	0.322765
11	98	0.316015
11	99	0.309301
12	18	0.734754
12	19	0.731422
12	20	0.728025
12	21	0.724563
12	22	0.721037
12	23	0.717446
12	24	0.713791
12	25	0.710072
12	26	0.70629
12	27	0.702444
12	28	0.698535
12	29	0.694564
12	30	0.69053
12	31	0.686434
12	32	0.682275
12	33	0.678055
12	34	0.673773
12	35	0.669429
12	36	0.665024
12	37	0.660557
12	38	0.656029
12	39	0.651439
12	40	0.646789
12	41	0.642077
12	42	0.637305
12	43	0.632471
12	44	0.627576
12	45	0.62262
12	46	0.617603
12	47	0.612525
12	48	0.607385
12	49	0.602185
12	50	0.596924
12	51	0.591602
12	52	0.586219
12	53	0.580775
12	54	0.575271
12	55	0.569706
12	56	0.564082
12	57	0.558397
12	58	0.552653
12	59	0.546849
12	60	0.540988
12	61	0.535068
12	62	0.52909
12	63	0.523056
12	64	0.516966
12	65	0.510821
12	66	0.504621
12	67	0.498369
12	68	0.492066
12	69	0.485712
12	70	0.479309
12	71	0.472859
12	72	0.466363
12	73	0.459823
12	74	0.453242
12	75	0.446622
12	76	0.439963
12	77	0.43327
12	78	0.426545
12	79	0.419789
12	80	0.413006
12	81	0.4062
12	82	0.399372
12	83	0.392525
12	84	0.385665
12	85	0.378792
12	86	0.371912
12	87	0.365027
12	88	0.358142
12	89	0.351259
12	90	0.344383
12	91	0.337518
12	92	0.330667
12	93	0.323835
12	94	0.317025
12	95	0.310241
12	96	0.303488
12	97	0.296769
12	98	0.290088
12	99	0.28345
13	18	0.711748
13	19	0.708251
13	20	0.704694
13	21	0.701078
13	22	0.697401
13	23	0.693666
13	24	0.689872
13	25	0.686018
13	26	0.682107
13	27	0.678137
13	28	0.674109
13	29	0.670023
13	30	0.665879
13	31	0.661677
13	32	0.657417
13	33	0.6531
13	34	0.648725
13	35	0.644292
13	36	0.639802
13	37	0.635254
13	38	0.630648
13	39	0.625985
13	40	0.621263
13	41	0.616483
13	42	0.611646
13	43	0.606749
13	44	0.601794
13	45	0.596781
13	46	0.591709
13	47	0.586578
13	48	0.581388
13	49	0.576138
13	50	0.57083
13	51	0.565462
13	52	0.560035
13	53	0.554549
13	54	0.549004
13	55	0.5434
13	56	0.537736
13	57	0.532014
13	58	0.526234
13	59	0.520396
13	60	0.514501
13	61	0.508548
13	62	0.50254
13	63	0.496476
13	64	0.490357
13	65	0.484185
13	66	0.47796
13	67	0.471683
13	68	0.465357
13	69	0.458982
13	70	0.45256
13	71	0.446093
13	72	0.439583
13	73	0.433031
13	74	0.426439
13	75	0.419811
13	76	0.413148
13	77	0.406453
13	78	0.399729
13	79	0.392978
13	80	0.386204
13	81	0.379409
13	82	0.372597
13	83	0.365771
13	84	0.358934
13	85	0.352091
13	86	0.345244
13	87	0.338397
13	88	0.331555
13	89	0.324721
13	90	0.317898
13	91	0.311092
13	92	0.304305
13	93	0.297542
13	94	0.290808
13	95	0.284105
13	96	0.277439
13	97	0.270812
13	98	0.26423
13	99	0.257695
14	18	0.686502
14	19	0.682854
14	20	0.679152
14	21	0.675396
14	22	0.671587
14	23	0.667724
14	24	0.663809
14	25	0.659841
14	26	0.655821
14	27	0.651747
14	28	0.647622
14	29	0.643443
14	30	0.639213
14	31	0.634929
14	32	0.630593
14	33	0.626205
14	34	0.621763
14	35	0.617269
14	36	0.612721
14	37	0.608119
14	38	0.603464
14	39	0.598755
14	40	0.593992
14	41	0.589174
14	42	0.584302
14	43	0.579374
14	44	0.574391
14	45	0.569352
14	46	0.564257
14	47	0.559106
14	48	0.553898
14	49	0.548633
14	50	0.543311
14	51	0.537933
14	52	0.532496
14	53	0.527003
14	54	0.521452
14	55	0.515844
14	56	0.510178
14	57	0.504456
14	58	0.498676
14	59	0.49284
14	60	0.486949
14	61	0.481001
14	62	0.474999
14	63	0.468943
14	64	0.462834
14	65	0.456673
14	66	0.450461
14	67	0.444199
14	68	0.437889
14	69	0.431531
14	70	0.425129
14	71	0.418684
14	72	0.412197
14	73	0.405671
14	74	0.399109
14	75	0.392511
14	76	0.385882
14	77	0.379224
14	78	0.372539
14	79	0.36583
14	80	0.359102
14	81	0.352356
14	82	0.345597
14	83	0.338827
14	84	0.33205
14	85	0.325271
14	86	0.318492
14	87	0.311718
14	88	0.304952
14	89	0.298198
14	90	0.291461
14	91	0.284745
14	92	0.278053
14	93	0.27139
14	94	0.264759
14	95	0.258165
14	96	0.251612
14	97	0.245104
14	98	0.238645
14	99	0.232238
15	18	0.658993
15	19	0.655217
15	20	0.651394
15	21	0.647525
15	22	0.643609
15	23	0.639647
15	24	0.635639
15	25	0.631585
15	26	0.627485
15	27	0.623339
15	28	0.619146
15	29	0.614907
15	30	0.610622
15	31	0.606289
15	32	0.60191
15	33	0.597483
15	34	0.593008
15	35	0.588486
15	36	0.583915
15	37	0.579295
15	38	0.574626
15	39	0.569908
15	40	0.565139
15	41	0.560319
15	42	0.555449
15	43	0.550527
15	44	0.545552
15	45	0.540526
15	46	0.535446
15	47	0.530313
15	48	0.525126
15	49	0.519884
15	50	0.514588
15	51	0.509238
15	52	0.503832
15	53	0.49837
15	54	0.492854
15	55	0.487281
15	56	0.481654
15	57	0.475971
15	58	0.470232
15	59	0.464439
15	60	0.458592
15	61	0.452691
15	62	0.446736
15	63	0.440729
15	64	0.43467
15	65	0.428561
15	66	0.422402
15	67	0.416195
15	68	0.409941
15	69	0.403642
15	70	0.3973
15	71	0.390916
15	72	0.384493
15	73	0.378033
15	74	0.371538
15	75	0.36501
15	76	0.358453
15	77	0.351869
15	78	0.34526
15	79	0.338631
15	80	0.331985
15	81	0.325324
15	82	0.318652
15	83	0.311972
15	84	0.30529
15	85	0.298607
15	86	0.291928
15	87	0.285257
15	88	0.278598
15	89	0.271955
15	90	0.265332
15	91	0.258733
15	92	0.252162
15	93	0.245623
15	94	0.239121
15	95	0.232659
15	96	0.226242
15	97	0.219873
15	98	0.213556
15	99	0.207296
16	18	0.629376
16	19	0.625506
16	20	0.621598
16	21	0.617651
16	22	0.613665
16	23	0.60964
16	24	0.605576
16	25	0.601473
16	26	0.597331
16	27	0.59315
16	28	0.588928
16	29	0.584667
16	30	0.580365
16	31	0.576023
16	32	0.571639
16	33	0.567213
16	34	0.562746
16	35	0.558235
16	36	0.553681
16	37	0.549083
16	38	0.54444
16	39	0.539752
16	40	0.535018
16	41	0.530238
16	42	0.52541
16	43	0.520534
16	44	0.51561
16	45	0.510636
16	46	0.505612
16	47	0.500538
16	48	0.495413
16	49	0.490236
16	50	0.485007
16	51	0.479725
16	52	0.474391
16	53	0.469003
16	54	0.463562
16	55	0.458067
16	56	0.452519
16	57	0.446917
16	58	0.441261
16	59	0.435552
16	60	0.42979
16	61	0.423975
16	62	0.418109
16	63	0.412191
16	64	0.406223
16	65	0.400206
16	66	0.394141
16	67	0.388029
16	68	0.381871
16	69	0.37567
16	70	0.369426
16	71	0.363143
16	72	0.356821
16	73	0.350464
16	74	0.344073
16	75	0.337651
16	76	0.331202
16	77	0.324727
16	78	0.31823
16	79	0.311713
16	80	0.305181
16	81	0.298637
16	82	0.292083
16	83	0.285525
16	84	0.278965
16	85	0.272407
16	86	0.265855
16	87	0.259314
16	88	0.252787
16	89	0.246278
16	90	0.239791
16	91	0.233331
16	92	0.226902
16	93	0.220507
16	94	0.214151
16	95	0.207838
16	96	0.201572
16	97	0.195357
16	98	0.189196
16	99	0.183093
17	18	0.598017
17	19	0.594097
17	20	0.590147
17	21	0.586165
17	22	0.582152
17	23	0.578108
17	24	0.574031
17	25	0.569923
17	26	0.565783
17	27	0.561609
17	28	0.557403
17	29	0.553162
17	30	0.548887
17	31	0.544578
17	32	0.540232
17	33	0.535851
17	34	0.531432
17	35	0.526975
17	36	0.52248
17	37	0.517946
17	38	0.513371
17	39	0.508756
17	40	0.504098
17	41	0.499398
17	42	0.494654
17	43	0.489865
17	44	0.485031
17	45	0.480151
17	46	0.475225
17	47	0.47025
17	48	0.465227
17	49	0.460155
17	50	0.455033
17	51	0.44986
17	52	0.444637
17	53	0.439363
17	54	0.434037
17	55	0.428659
17	56	0.423229
17	57	0.417746
17	58	0.412212
17	59	0.406626
17	60	0.400988
17	61	0.395298
17	62	0.389558
17	63	0.383767
17	64	0.377928
17	65	0.37204
17	66	0.366104
17	67	0.360123
17	68	0.354097
17	69	0.348028
17	70	0.341918
17	71	0.335768
17	72	0.329582
17	73	0.32336
17	74	0.317106
17	75	0.310822
17	76	0.30451
17	77	0.298174
17	78	0.291817
17	79	0.285442
17	80	0.279051
17	81	0.27265
17	82	0.26624
17	83	0.259826
17	84	0.253412
17	85	0.247001
17	86	0.240597
17	87	0.234205
17	88	0.227828
17	89	0.22147
17	90	0.215136
17	91	0.20883
17	92	0.202555
17	93	0.196316
17	94	0.190117
17	95	0.183963
17	96	0.177856
17	97	0.171801
17	98	0.165802
17	99	0.159862
18	18	0.565492
18	19	0.561571
18	20	0.557626
18	21	0.553658
18	22	0.549665
18	23	0.545648
18	24	0.541606
18	25	0.537539
18	26	0.533445
18	27	0.529325
18	28	0.525178
18	29	0.521002
18	30	0.516798
18	31	0.512564
18	32	0.508299
18	33	0.504003
18	34	0.499675
18	35	0.495314
18	36	0.490918
18	37	0.486488
18	38	0.482021
18	39	0.477516
18	40	0.472974
18	41	0.468392
18	42	0.46377
18	43	0.459106
18	44	0.454401
18	45	0.449651
18	46	0.444858
18	47	0.440019
18	48	0.435134
18	49	0.430203
18	50	0.425223
18	51	0.420195
18	52	0.415118
18	53	0.409992
18	54	0.404815
18	55	0.399588
18	56	0.394311
18	57	0.388982
18	58	0.383602
18	59	0.378171
18	60	0.37269
18	61	0.367158
18	62	0.361575
18	63	0.355944
18	64	0.350263
18	65	0.344535
18	66	0.33876
18	67	0.332939
18	68	0.327074
18	69	0.321166
18	70	0.315218
18	71	0.30923
18	72	0.303205
18	73	0.297145
18	74	0.291052
18	75	0.28493
18	76	0.27878
18	77	0.272606
18	78	0.26641
18	79	0.260196
18	80	0.253968
18	81	0.247727
18	82	0.241479
18	83	0.235226
18	84	0.228973
18	85	0.222723
18	86	0.21648
18	87	0.210248
18	88	0.204032
18	89	0.197835
18	90	0.191661
18	91	0.185515
18	92	0.179401
18	93	0.173322
18	94	0.167284
18	95	0.161289
18	96	0.155341
18	97	0.149446
18	98	0.143606
18	99	0.137826
19	18	0.532546
19	19	0.528673
19	20	0.524783
19	21	0.520876
19	22	0.516951
19	23	0.513007
19	24	0.509044
19	25	0.505061
19	26	0.501058
19	27	0.497033
19	28	0.492986
19	29	0.488916
19	30	0.484822
19	31	0.480702
19	32	0.476557
19	33	0.472384
19	34	0.468183
19	35	0.463952
19	36	0.459691
19	37	0.455398
19	38	0.451073
19	39	0.446713
19	40	0.442318
19	41	0.437887
19	42	0.433418
19	43	0.42891
19	44	0.424362
19	45	0.419774
19	46	0.415143
19	47	0.41047
19	48	0.405752
19	49	0.400989
19	50	0.39618
19	51	0.391324
19	52	0.386421
19	53	0.381469
19	54	0.376469
19	55	0.371419
19	56	0.36632
19	57	0.36117
19	58	0.35597
19	59	0.35072
19	60	0.34542
19	61	0.340069
19	62	0.334669
19	63	0.32922
19	64	0.323722
19	65	0.318176
19	66	0.312583
19	67	0.306945
19	68	0.301262
19	69	0.295536
19	70	0.289768
19	71	0.283961
19	72	0.278116
19	73	0.272236
19	74	0.266322
19	75	0.260378
19	76	0.254405
19	77	0.248407
19	78	0.242387
19	79	0.236347
19	80	0.230291
19	81	0.224223
19	82	0.218146
19	83	0.212062
19	84	0.205978
19	85	0.199895
19	86	0.193818
19	87	0.187751
19	88	0.181698
19	89	0.175662
19	90	0.169649
19	91	0.163663
19	92	0.157706
19	93	0.151784
19	94	0.1459
19	95	0.140059
19	96	0.134265
19	97	0.12852
19	98	0.12283
19	99	0.117198
20	18	0.500018
20	19	0.496238
20	20	0.492447
20	21	0.488643
20	22	0.484826
20	23	0.480996
20	24	0.477151
20	25	0.47329
20	26	0.469414
20	27	0.46552
20	28	0.461607
20	29	0.457675
20	30	0.453723
20	31	0.449749
20	32	0.445752
20	33	0.441731
20	34	0.437685
20	35	0.433613
20	36	0.429513
20	37	0.425383
20	38	0.421224
20	39	0.417033
20	40	0.412809
20	41	0.408551
20	42	0.404258
20	43	0.399928
20	44	0.39556
20	45	0.391153
20	46	0.386705
20	47	0.382216
20	48	0.377685
20	49	0.37311
20	50	0.36849
20	51	0.363825
20	52	0.359113
20	53	0.354354
20	54	0.349547
20	55	0.344692
20	56	0.339787
20	57	0.334834
20	58	0.32983
20	59	0.324776
20	60	0.319673
20	61	0.314519
20	62	0.309316
20	63	0.304063
20	64	0.298762
20	65	0.293412
20	66	0.288015
20	67	0.282572
20	68	0.277084
20	69	0.271551
20	70	0.265976
20	71	0.260361
20	72	0.254706
20	73	0.249015
20	74	0.243289
20	75	0.237531
20	76	0.231742
20	77	0.225927
20	78	0.220088
20	79	0.214227
20	80	0.208348
20	81	0.202455
20	82	0.19655
20	83	0.190637
20	84	0.184721
20	85	0.178804
20	86	0.17289
20	87	0.166984
20	88	0.16109
20	89	0.155211
20	90	0.149351
20	91	0.143516
20	92	0.137708
20	93	0.131932
20	94	0.126192
20	95	0.120492
20	96	0.114836
20	97	0.109229
20	98	0.103672
20	99	0.0981718
21	18	0.468737
21	19	0.465086
21	20	0.461427
21	21	0.45776
21	22	0.454084
21	23	0.450397
21	24	0.446699
21	25	0.442988
21	26	0.439265
21	27	0.435526
21	28	0.431772
21	29	0.428002
21	30	0.424213
21	31	0.420405
21	32	0.416577
21	33	0.412727
21	34	0.408854
21	35	0.404957
21	36	0.401034
21	37	0.397084
21	38	0.393105
21	39	0.389097
21	40	0.385058
21	41	0.380986
21	42	0.376881
21	43	0.37274
21	44	0.368563
21	45	0.364348
21	46	0.360094
21	47	0.3558
21	48	0.351465
21	49	0.347087
21	50	0.342666
21	51	0.3382
21	52	0.333688
21	53	0.32913
21	54	0.324525
21	55	0.319872
21	56	0.31517
21	57	0.310419
21	58	0.305619
21	59	0.300768
21	60	0.295868
21	61	0.290918
21	62	0.285918
21	63	0.280868
21	64	0.275769
21	65	0.270621
21	66	0.265425
21	67	0.260182
21	68	0.254892
21	69	0.249557
21	70	0.244179
21	71	0.238758
21	72	0.233296
21	73	0.227796
21	74	0.222259
21	75	0.216688
21	76	0.211085
21	77	0.205452
21	78	0.199792
21	79	0.194108
21	80	0.188404
21	81	0.182682
21	82	0.176945
21	83	0.171198
21	84	0.165443
21	85	0.159685
21	86	0.153927
21	87	0.148173
21	88	0.142427
21	89	0.136693
21	90	0.130975
21	91	0.125277
21	92	0.119603
21	93	0.113958
21	94	0.108345
21	95	0.102769
21	96	0.0972328
21	97	0.0917415
21	98	0.0862986
21	99	0.0809079
